# Supplementary material for: Regulation of the ER stress response by a mitochondrial microprotein
Source: Nat Commun. 2019 Oct 25;10:4883. doi: 10.1038/s41467-019-12816-z (PMC6814811; doi:10.1038/s41467-019-12816-z)
Supplement: Supplementary file 3 — Supplementary Data 1 [file 41467_2019_12816_MOESM3_ESM.xlsx]

## Sheet: Supplementary Table 1.txt
Supplementary Data 1. List of PIGBOS interacting proteins from PIGBOS-FLAG IP-MS
Bait	Prey	PreyGene	Spec	SpecSum	AvgSpec	NumReplicates	ctrlCounts	AvgP	MaxP	TopoAvgP	TopoMaxP	SaintScore	logOddsScore	FoldChange	BFDR	boosted_by
PIGBOS	P14625	ENPL	5|3|3	11	3.67	3	0|0|0	1	1	1	1	1	5.13	36.67	0
PIGBOS	Q96S66	CLCC1	49|27|29	105	35	3	2|0|0	1	1	1	1	1	15.92	52.5	0
PIGBOS	Q9NY65	TBA8	25|11|10	46	15.33	3	0|0|0	1	1	1	1	1	16.48	153.33	0
PIGBOS	P60228	EIF3E	11|6|3	20	6.67	3	1|0|0	0.99	1	0.99	1	0.99	3.33	20	0
PIGBOS	P22102	PUR2	7|2|2	11	3.67	3	0|0|0	0.98	1	0.98	1	0.98	3.28	36.67	0.01
PIGBOS	Q13838	DX39B	4|2|2	8	2.67	3	0|0|0	0.98	1	0.98	1	0.98	3.28	26.67	0.01
PIGBOS	P33993	MCM7	10|2|2	14	4.67	3	0|0|0	0.98	1	0.98	1	0.98	3.28	46.67	0
PIGBOS	O00148	DX39A	4|2|2	8	2.67	3	0|0|0	0.98	1	0.98	1	0.98	3.28	26.67	0.01
PIGBOS	Q86VP6	CAND1	9|3|2	14	4.67	3	1|0|0	0.91	1	0.91	1	0.91	1.13	14	0.01
PIGBOS	Q14152	EIF3A	7|3|2	12	4	3	1|0|0	0.91	1	0.91	1	0.91	1.13	12	0.02
PIGBOS	Q14204	DYHC1	16|3|6	25	8.33	3	1|1|0	0.9	1	0.9	1	0.9	0.91	12.5	0.03
PIGBOS	Q00610	CLH1	7|2|2	11	3.67	3	1|0|0	0.84	1	0.84	1	0.84	1.13	11	0.04
PIGBOS	Q13155	AIMP2	3|2|2	7	2.33	3	1|0|0	0.83	0.97	0.83	0.97	0.83	1.13	7	0.05
PIGBOS	P46781	RS9	5|4|4	13	4.33	3	1|1|1	0.8	0.9	0.8	0.9	0.8	1.09	4.33	0.06
PIGBOS	Q14974	IMB1	8|4|2	14	4.67	3	1|1|0	0.77	1	0.77	1	0.77	-0.3	7	0.07
PIGBOS	Q96HW7	INT4	7|2|4	13	4.33	3	2|0|0	0.76	0.98	0.76	0.98	0.76	-0.08	6.5	0.08
PIGBOS	Q15287	RNPS1	2|2|2	6	2	3	1|0|0	0.76	0.76	0.76	0.76	0.76	1.13	6	0.09
PIGBOS	P14868	SYDC	10|4|5	19	6.33	3	3|1|0	0.73	0.99	0.73	0.99	0.73	-0.01	4.75	0.1
PIGBOS	Q01518	CAP1	6|2|6	14	4.67	3	1|2|0	0.71	0.97	0.71	0.97	0.71	-1.43	4.67	0.11
PIGBOS	Q13347	EIF3I	5|4|0	9	3	3	1|0|0	0.67	1	0.67	1	0.67	-2.06	9	0.15
PIGBOS	P83731	RL24	7|4|1	12	4	3	1|0|0	0.67	1	0.67	1	0.67	-0.66	12	0.15
PIGBOS	Q9H497	TOR3A	6|4|0	10	3.33	3	0|0|0	0.67	1	0.67	1	0.67	-1.26	33.33	0.14
PIGBOS	P68133	ACTS	56|33|0	89	29.67	3	0|0|0	0.67	1	0.67	1	0.67	-1.26	296.67	0.12
PIGBOS	P78527	PRKDC	77|28|19	124	41.33	3	9|10|8	0.67	1	0.67	1	0.67	-5.68	4.59	0.13
PIGBOS	P46459	NSF	4|5|1	10	3.33	3	1|0|0	0.67	1	0.67	1	0.67	-0.66	10	0.15
PIGBOS	P52272	HNRPM	5|3|0	8	2.67	3	0|0|0	0.66	1	0.66	1	0.66	-1.26	26.67	0.17
PIGBOS	Q9H9B4	SFXN1	6|3|1	10	3.33	3	0|0|0	0.66	1	0.66	1	0.66	1.25	33.33	0.17
PIGBOS	P21796	VDAC1	4|3|0	7	2.33	3	0|0|0	0.66	1	0.66	1	0.66	-1.26	23.33	0.18
PIGBOS	Q9NU22	MDN1	8|2|0	10	3.33	3	0|0|0	0.65	1	0.65	1	0.65	-1.26	33.33	0.19
PIGBOS	P53985	MOT1	2|3|1	6	2	3	0|0|0	0.65	0.99	0.65	0.99	0.65	1.25	20	0.22
PIGBOS	P11586	C1TC	5|2|1	8	2.67	3	0|0|0	0.65	1	0.65	1	0.65	1.25	26.67	0.2
PIGBOS	P00338	LDHA	5|2|0	7	2.33	3	0|0|0	0.65	1	0.65	1	0.65	-1.26	23.33	0.2
PIGBOS	Q9P035	HACD3	5|2|1	8	2.67	3	0|0|0	0.65	1	0.65	1	0.65	1.25	26.67	0.2
PIGBOS	P28288	ABCD3	4|2|1	7	2.33	3	0|0|0	0.65	1	0.65	1	0.65	1.25	23.33	0.21
PIGBOS	O94905	ERLN2	3|2|1	6	2	3	0|0|0	0.65	0.99	0.65	0.99	0.65	1.25	20	0.22
PIGBOS	P78371	TCPB	4|1|2	7	2.33	3	0|0|0	0.65	1	0.65	1	0.65	1.25	23.33	0.21
PIGBOS	P38919	IF4A3	6|2|0	8	2.67	3	0|0|0	0.65	1	0.65	1	0.65	-1.26	26.67	0.19
PIGBOS	O14980	XPO1	6|2|0	8	2.67	3	0|0|0	0.65	1	0.65	1	0.65	-1.26	26.67	0.19
PIGBOS	Q8WUH6	TM263	2|2|0	4	1.33	3	0|0|0	0.64	0.96	0.64	0.96	0.64	-1.26	13.33	0.23
PIGBOS	Q9P2J5	SYLC	17|6|12	35	11.67	3	6|3|0	0.63	0.97	0.63	0.97	0.63	-2.7	3.89	0.23
PIGBOS	Q9UBB4	ATX10	7|2|2	11	3.67	3	1|1|0	0.62	1	0.62	1	0.62	-0.3	5.5	0.23
PIGBOS	P40123	CAP2	7|2|1	10	3.33	3	1|0|0	0.59	1	0.59	1	0.59	-0.66	10	0.24
PIGBOS	O75533	SF3B1	5|1|2	8	2.67	3	1|0|0	0.59	1	0.59	1	0.59	-0.66	8	0.24
PIGBOS	O76021	RL1D1	4|2|2	8	2.67	3	1|1|0	0.58	0.9	0.58	0.9	0.58	-0.3	4	0.25
PIGBOS	P62906	RL10A	6|4|0	10	3.33	3	2|1|0	0.57	0.97	0.57	0.97	0.57	-4.29	3.33	0.26
PIGBOS	Q99613	EIF3C	2|3|0	5	1.67	3	1|0|0	0.57	0.97	0.57	0.97	0.57	-2.06	5	0.25
PIGBOS	P55060	XPO2	1|2|3	6	2	3	1|0|0	0.57	0.97	0.57	0.97	0.57	-0.66	6	0.25
PIGBOS	Q71U36	TBA1A	54|26|30	110	36.67	3	26|0|0	0.56	0.96	0.56	0.96	0.56	-1.51	4.23	0.26
PIGBOS	P55884	EIF3B	9|3|2	14	4.67	3	2|1|0	0.55	1	0.55	1	0.55	-1.43	4.67	0.27
PIGBOS	P46777	RL5	3|1|4	8	2.67	3	1|1|0	0.54	0.9	0.54	0.9	0.54	-1.69	4	0.27
PIGBOS	P56192	SYMC	5|1|3	9	3	3	2|0|0	0.53	0.91	0.53	0.91	0.53	-1.38	4.5	0.27
PIGBOS	P06576	ATPB	27|10|6	43	14.33	3	6|2|3	0.52	1	0.52	1	0.52	-5.1	3.91	0.28
PIGBOS	P04843	RPN1	16|5|2	23	7.67	3	4|1|0	0.51	1	0.51	1	0.51	-3.36	4.6	0.28
PIGBOS	Q9BQE3	TBA1C	54|26|30	110	36.67	3	27|0|0	0.5	0.96	0.5	0.96	0.5	-2.12	4.07	0.3
PIGBOS	P62495	ERF1	2|2|1	5	1.67	3	1|0|0	0.5	0.76	0.5	0.76	0.5	-0.66	5	0.28
PIGBOS	Q14498	RBM39	2|1|2	5	1.67	3	1|0|0	0.5	0.76	0.5	0.76	0.5	-0.66	5	0.28
PIGBOS	P00403	COX2	2|2|0	4	1.33	3	1|0|0	0.5	0.76	0.5	0.76	0.5	-2.06	4	0.28
PIGBOS	Q15717	ELAV1	7|3|0	10	3.33	3	1|2|0	0.49	0.99	0.49	0.99	0.49	-4.29	3.33	0.3
PIGBOS	P57088	TMM33	2|2|2	6	2	3	2|0|0	0.48	0.48	0.48	0.48	0.48	-0.08	3	0.3
PIGBOS	P27635	RL10	6|2|1	9	3	3	1|1|0	0.47	0.99	0.47	0.99	0.47	-1.69	4.5	0.31
PIGBOS	P06899	H2B1J	6|2|2	10	3.33	3	1|2|0	0.45	0.97	0.45	0.97	0.45	-1.43	3.33	0.31
PIGBOS	Q16778	H2B2E	6|2|2	10	3.33	3	1|2|0	0.45	0.97	0.45	0.97	0.45	-1.43	3.33	0.31
PIGBOS	P23527	H2B1O	6|2|2	10	3.33	3	1|2|0	0.45	0.97	0.45	0.97	0.45	-1.43	3.33	0.31
PIGBOS	P33778	H2B1B	6|2|2	10	3.33	3	1|2|0	0.45	0.97	0.45	0.97	0.45	-1.43	3.33	0.31
PIGBOS	Q8N257	H2B3B	6|2|2	10	3.33	3	1|2|0	0.45	0.97	0.45	0.97	0.45	-1.43	3.33	0.31
PIGBOS	P21333	FLNA	13|1|2	16	5.33	3	3|0|0	0.43	0.99	0.43	0.99	0.43	-2.44	5.33	0.34
PIGBOS	P17987	TCPA	24|5|1	30	10	3	2|4|0	0.43	1	0.43	1	0.43	-6.15	5	0.33
PIGBOS	P36542	ATPG	8|2|3	13	4.33	3	2|1|1	0.43	0.99	0.43	0.99	0.43	-2.6	3.25	0.33
PIGBOS	Q12904	AIMP1	5|2|2	9	3	3	2|1|0	0.43	0.9	0.43	0.9	0.43	-1.43	3	0.34
PIGBOS	Q14739	LBR	7|4|3	14	4.67	3	3|2|0	0.42	0.9	0.42	0.9	0.42	-2.3	2.8	0.34
PIGBOS	P13639	EF2	8|1|4	13	4.33	3	3|2|0	0.41	0.96	0.41	0.96	0.41	-5.26	2.6	0.35
PIGBOS	Q8WUM4	PDC6I	10|1|3	14	4.67	3	3|1|0	0.41	0.99	0.41	0.99	0.41	-3.96	3.5	0.35
PIGBOS	P62917	RL8	12|2|1	15	5	3	1|1|1	0.4	1	0.4	1	0.4	-2.89	5	0.36
PIGBOS	P04844	RPN2	22|6|5	33	11	3	4|2|2	0.4	1	0.4	1	0.4	-3.04	4.12	0.35
PIGBOS	Q9NZI8	IF2B1	9|7|5	21	7	3	5|2|1	0.39	0.78	0.39	0.78	0.39	-2.99	2.62	0.36
PIGBOS	Q00325	MPCP	6|2|0	8	2.67	3	1|2|0	0.39	0.97	0.39	0.97	0.39	-4.29	2.67	0.36
PIGBOS	Q5BKZ1	ZN326	3|2|0	5	1.67	3	1|1|0	0.38	0.71	0.38	0.71	0.38	-3.3	2.5	0.37
PIGBOS	P62861	RS30	3|2|1	6	2	3	1|1|0	0.38	0.71	0.38	0.71	0.38	-1.69	3	0.37
PIGBOS	P26373	RL13	3|3|2	8	2.67	3	2|1|0	0.38	0.47	0.38	0.47	0.38	-1.43	2.67	0.38
PIGBOS	P84243	H33	3|2|0	5	1.67	3	1|1|0	0.38	0.71	0.38	0.71	0.38	-3.3	2.5	0.37
PIGBOS	P50991	TCPD	14|3|1	18	6	3	3|1|1	0.36	1	0.36	1	0.36	-5.29	3.6	0.38
PIGBOS	P22087	FBRL	5|2|0	7	2.33	3	2|1|0	0.36	0.9	0.36	0.9	0.36	-4.29	2.33	0.38
PIGBOS	P54886	P5CS	20|5|6	31	10.33	3	3|4|2	0.36	1	0.36	1	0.36	-4.18	3.44	0.39
PIGBOS	P40227	TCPZ	7|3|5	15	5	3	2|4|0	0.35	0.71	0.35	0.71	0.35	-3.25	2.5	0.4
PIGBOS	P61353	RL27	6|2|2	10	3.33	3	1|2|1	0.35	0.92	0.35	0.92	0.35	-2.6	2.5	0.39
PIGBOS	Q92841	DDX17	15|4|0	19	6.33	3	3|4|0	0.35	1	0.35	1	0.35	-9.8	2.71	0.4
PIGBOS	P23396	RS3	15|6|3	24	8	3	5|1|3	0.35	1	0.35	1	0.35	-7	2.67	0.39
PIGBOS	P35232	PHB	18|11|9	38	12.67	3	6|4|5	0.35	1	0.35	1	0.35	-5.56	2.53	0.39
PIGBOS	P40763	STAT3	38|15|8	61	20.33	3	10|7|4	0.34	1	0.34	1	0.34	-13.86	2.9	0.41
PIGBOS	P49368	TCPG	15|7|3	25	8.33	3	4|3|4	0.34	1	0.34	1	0.34	-9.41	2.27	0.41
PIGBOS	Q13509	TBB3	21|13|0	34	11.33	3	15|0|0	0.34	0.86	0.34	0.86	0.34	-20.3	2.27	0.4
PIGBOS	P04350	TBB4A	34|0|0	34	11.33	3	0|0|0	0.33	1	0.33	1	0.33	-1.26	113.33	0.42
PIGBOS	P53621	COPA	3|1|0	4	1.33	3	0|0|0	0.33	0.99	0.33	0.99	0.33	-1.26	13.33	0.49
PIGBOS	P22695	QCR2	6|1|0	7	2.33	3	1|0|0	0.33	1	0.33	1	0.33	-2.06	7	0.44
PIGBOS	P54577	SYYC	4|1|0	5	1.67	3	1|0|0	0.33	1	0.33	1	0.33	-2.06	5	0.48
PIGBOS	O75683	SURF6	6|2|0	8	2.67	3	1|2|1	0.33	0.92	0.33	0.92	0.33	-5.78	2	0.51
PIGBOS	P07814	SYEP	49|28|33	110	36.67	3	20|13|8	0.33	0.99	0.33	0.99	0.33	-11.37	2.68	0.5
PIGBOS	Q3ZCM7	TBB8	12|0|0	12	4	3	0|0|0	0.33	1	0.33	1	0.33	-1.26	40	0.43
PIGBOS	P25398	RS12	3|1|0	4	1.33	3	0|0|0	0.33	0.99	0.33	0.99	0.33	-1.26	13.33	0.49
PIGBOS	Q9HAV4	XPO5	3|1|1	5	1.67	3	0|0|0	0.33	0.99	0.33	0.99	0.33	1.25	16.67	0.49
PIGBOS	P17844	DDX5	20|9|6	35	11.67	3	7|5|5	0.33	1	0.33	1	0.33	-12.08	2.06	0.48
PIGBOS	Q16643	DREB	10|1|0	11	3.67	3	1|0|0	0.33	1	0.33	1	0.33	-2.06	11	0.42
PIGBOS	P04181	OAT	5|0|0	5	1.67	3	1|0|0	0.33	1	0.33	1	0.33	-2.06	5	0.46
PIGBOS	P60842	IF4A1	24|11|5	40	13.33	3	10|7|5	0.33	1	0.33	1	0.33	-19.63	1.82	0.48
PIGBOS	P39023	RL3	4|1|0	5	1.67	3	1|0|0	0.33	1	0.33	1	0.33	-2.06	5	0.48
PIGBOS	P54136	SYRC	16|4|4	24	8	3	6|2|2	0.33	1	0.33	1	0.33	-6.62	2.4	0.48
PIGBOS	P62195	PRS8	4|1|0	5	1.67	3	0|0|0	0.33	1	0.33	1	0.33	-1.26	16.67	0.47
PIGBOS	P07197	NFM	3|0|0	3	1	3	0|0|0	0.33	0.99	0.33	0.99	0.33	-1.26	10	0.49
PIGBOS	P17812	PYRG1	6|0|0	6	2	3	0|0|0	0.33	1	0.33	1	0.33	-1.26	20	0.44
PIGBOS	P31689	DNJA1	3|1|0	4	1.33	3	0|0|0	0.33	0.99	0.33	0.99	0.33	-1.26	13.33	0.49
PIGBOS	P47897	SYQ	13|3|6	22	7.33	3	6|1|2	0.33	0.93	0.33	0.93	0.33	-6.72	2.44	0.5
PIGBOS	Q9BTV4	TMM43	3|0|0	3	1	3	0|0|0	0.33	0.99	0.33	0.99	0.33	-1.26	10	0.49
PIGBOS	Q9NV70	EXOC1	3|1|0	4	1.33	3	0|0|0	0.33	0.99	0.33	0.99	0.33	-1.26	13.33	0.49
PIGBOS	P10809	CH60	3|1|1	5	1.67	3	0|0|0	0.33	0.99	0.33	0.99	0.33	1.25	16.67	0.49
PIGBOS	Q15393	SF3B3	3|0|0	3	1	3	0|0|0	0.33	0.99	0.33	0.99	0.33	-1.26	10	0.49
PIGBOS	P81605	DCD	8|1|0	9	3	3	0|0|0	0.33	1	0.33	1	0.33	-1.26	30	0.43
PIGBOS	Q9BQ39	DDX50	5|0|0	5	1.67	3	0|0|0	0.33	1	0.33	1	0.33	-1.26	16.67	0.45
PIGBOS	Q8N1F7	NUP93	6|1|0	7	2.33	3	1|0|0	0.33	1	0.33	1	0.33	-2.06	7	0.44
PIGBOS	P41252	SYIC	47|20|31	98	32.67	3	20|11|9	0.33	0.99	0.33	0.99	0.33	-19.15	2.45	0.51
PIGBOS	P43686	PRS6B	5|1|1	7	2.33	3	0|0|0	0.33	1	0.33	1	0.33	1.25	23.33	0.45
PIGBOS	Q9ULK4	MED23	13|2|0	15	5	3	3|2|1	0.33	1	0.33	1	0.33	-8.48	2.5	0.47
PIGBOS	P09874	PARP1	8|5|1	14	4.67	3	2|2|3	0.33	0.86	0.33	0.86	0.33	-7.73	2	0.5
PIGBOS	Q9BQG0	MBB1A	6|1|1	8	2.67	3	0|0|0	0.33	1	0.33	1	0.33	1.25	26.67	0.44
PIGBOS	P26368	U2AF2	5|0|0	5	1.67	3	1|0|0	0.33	1	0.33	1	0.33	-2.06	5	0.46
PIGBOS	O43242	PSMD3	7|1|0	8	2.67	3	0|0|0	0.33	1	0.33	1	0.33	-1.26	26.67	0.43
PIGBOS	Q14566	MCM6	5|1|0	6	2	3	0|0|0	0.33	1	0.33	1	0.33	-1.26	20	0.45
PIGBOS	Q9HD45	TM9S3	5|1|0	6	2	3	0|0|0	0.33	1	0.33	1	0.33	-1.26	20	0.45
PIGBOS	P33991	MCM4	6|1|0	7	2.33	3	0|0|0	0.33	1	0.33	1	0.33	-1.26	23.33	0.44
PIGBOS	P43243	MATR3	3|1|0	4	1.33	3	0|0|0	0.33	0.99	0.33	0.99	0.33	-1.26	13.33	0.49
PIGBOS	P24752	THIL	12|2|2	16	5.33	3	3|2|3	0.33	1	0.33	1	0.33	-7.34	2	0.48
PIGBOS	Q12905	ILF2	7|1|0	8	2.67	3	1|1|0	0.33	1	0.33	1	0.33	-3.3	4	0.48
PIGBOS	Q9Y224	RTRAF	3|1|0	4	1.33	3	0|0|0	0.33	0.99	0.33	0.99	0.33	-1.26	13.33	0.49
PIGBOS	O14654	IRS4	4|0|0	4	1.33	3	0|0|0	0.33	1	0.33	1	0.33	-1.26	13.33	0.47
PIGBOS	O43707	ACTN4	9|0|0	9	3	3	1|0|0	0.33	1	0.33	1	0.33	-2.06	9	0.42
PIGBOS	P55795	HNRH2	7|0|0	7	2.33	3	0|0|0	0.33	1	0.33	1	0.33	-1.26	23.33	0.43
PIGBOS	P63244	RACK1	19|8|6	33	11	3	5|7|5	0.33	0.99	0.33	0.99	0.33	-12.08	1.94	0.5
PIGBOS	Q9H361	PABP3	5|0|0	5	1.67	3	0|0|0	0.33	1	0.33	1	0.33	-1.26	16.67	0.45
PIGBOS	P16615	AT2A2	6|0|0	6	2	3	0|0|0	0.33	1	0.33	1	0.33	-1.26	20	0.44
PIGBOS	P49327	FAS	43|12|16	71	23.67	3	11|9|2	0.33	1	0.33	1	0.33	-9.42	3.23	0.41
PIGBOS	Q92499	DDX1	8|1|0	9	3	3	1|0|0	0.33	1	0.33	1	0.33	-2.06	9	0.43
PIGBOS	P32969	RL9	8|5|2	15	5	3	2|3|2	0.33	0.86	0.33	0.86	0.33	-6.15	2.14	0.5
PIGBOS	Q08211	DHX9	33|17|10	60	20	3	13|8|6	0.33	1	0.33	1	0.33	-17.95	2.22	0.41
PIGBOS	P35579	MYH9	19|2|1	22	7.33	3	5|5|4	0.33	1	0.33	1	0.33	-17.19	1.57	0.47
PIGBOS	P35580	MYH10	15|3|0	18	6	3	4|5|3	0.33	0.99	0.33	0.99	0.33	-17.16	1.5	0.5
PIGBOS	Q9NVI7	ATD3A	5|1|0	6	2	3	0|0|0	0.33	1	0.33	1	0.33	-1.26	20	0.45
PIGBOS	O95373	IPO7	4|0|0	4	1.33	3	0|0|0	0.33	1	0.33	1	0.33	-1.26	13.33	0.47
PIGBOS	P27708	PYR1	4|1|0	5	1.67	3	0|0|0	0.33	1	0.33	1	0.33	-1.26	16.67	0.47
PIGBOS	Q13200	PSMD2	2|1|1	4	1.33	3	0|0|0	0.32	0.96	0.32	0.96	0.32	1.25	13.33	0.52
PIGBOS	Q6DRA6	H2B2D	2|0|0	2	0.67	3	0|0|0	0.32	0.96	0.32	0.96	0.32	-1.26	6.67	0.52
PIGBOS	Q969V3	NCLN	2|0|0	2	0.67	3	0|0|0	0.32	0.96	0.32	0.96	0.32	-1.26	6.67	0.52
PIGBOS	Q6DN03	H2B2C	2|0|0	2	0.67	3	0|0|0	0.32	0.96	0.32	0.96	0.32	-1.26	6.67	0.52
PIGBOS	Q01130	SRSF2	2|0|0	2	0.67	3	0|0|0	0.32	0.96	0.32	0.96	0.32	-1.26	6.67	0.52
PIGBOS	P51571	SSRD	2|0|0	2	0.67	3	0|0|0	0.32	0.96	0.32	0.96	0.32	-1.26	6.67	0.52
PIGBOS	Q13310	PABP4	6|0|0	6	2	3	2|0|0	0.32	0.95	0.32	0.95	0.32	-3.42	3	0.56
PIGBOS	Q9Y5B9	SP16H	2|0|0	2	0.67	3	0|0|0	0.32	0.96	0.32	0.96	0.32	-1.26	6.67	0.52
PIGBOS	P21108	PRPS3	1|3|1	5	1.67	3	1|0|0	0.32	0.97	0.32	0.97	0.32	-0.66	5	0.51
PIGBOS	Q9NQC3	RTN4	2|0|0	2	0.67	3	0|0|0	0.32	0.96	0.32	0.96	0.32	-1.26	6.67	0.52
PIGBOS	Q9Y5M8	SRPRB	3|1|0	4	1.33	3	1|0|0	0.32	0.97	0.32	0.97	0.32	-2.06	4	0.51
PIGBOS	P61247	RS3A	10|2|4	16	5.33	3	4|3|1	0.32	0.96	0.32	0.96	0.32	-7.34	2	0.51
PIGBOS	Q96FJ2	DYL2	2|0|0	2	0.67	3	0|0|0	0.32	0.96	0.32	0.96	0.32	-1.26	6.67	0.52
PIGBOS	O00767	ACOD	2|1|0	3	1	3	0|0|0	0.32	0.96	0.32	0.96	0.32	-1.26	10	0.52
PIGBOS	P45880	VDAC2	3|1|1	5	1.67	3	1|0|0	0.32	0.97	0.32	0.97	0.32	-0.66	5	0.51
PIGBOS	Q9P1Y5	CAMP3	2|1|1	4	1.33	3	0|0|0	0.32	0.96	0.32	0.96	0.32	1.25	13.33	0.52
PIGBOS	P06737	PYGL	2|0|0	2	0.67	3	0|0|0	0.32	0.96	0.32	0.96	0.32	-1.26	6.67	0.52
PIGBOS	Q13242	SRSF9	2|1|0	3	1	3	0|0|0	0.32	0.96	0.32	0.96	0.32	-1.26	10	0.52
PIGBOS	Q92973	TNPO1	2|0|0	2	0.67	3	0|0|0	0.32	0.96	0.32	0.96	0.32	-1.26	6.67	0.52
PIGBOS	Q9NUU7	DD19A	2|0|0	2	0.67	3	0|0|0	0.32	0.96	0.32	0.96	0.32	-1.26	6.67	0.52
PIGBOS	Q8TDI0	CHD5	3|0|0	3	1	3	1|0|0	0.32	0.97	0.32	0.97	0.32	-2.06	3	0.51
PIGBOS	Q9BVC6	TM109	2|1|0	3	1	3	0|0|0	0.32	0.96	0.32	0.96	0.32	-1.26	10	0.52
PIGBOS	Q9UNL2	SSRG	2|0|0	2	0.67	3	0|0|0	0.32	0.96	0.32	0.96	0.32	-1.26	6.67	0.52
PIGBOS	P49821	NDUV1	2|0|0	2	0.67	3	0|0|0	0.32	0.96	0.32	0.96	0.32	-1.26	6.67	0.52
PIGBOS	P42677	RS27	3|1|0	4	1.33	3	1|0|0	0.32	0.97	0.32	0.97	0.32	-2.06	4	0.51
PIGBOS	Q53GQ0	DHB12	2|0|0	2	0.67	3	0|0|0	0.32	0.96	0.32	0.96	0.32	-1.26	6.67	0.52
PIGBOS	P36578	RL4	26|14|14	54	18	3	12|9|5	0.32	0.95	0.32	0.95	0.32	-11.31	2.08	0.56
PIGBOS	Q9Y2L1	RRP44	3|0|0	3	1	3	1|0|0	0.32	0.97	0.32	0.97	0.32	-2.06	3	0.51
PIGBOS	P49792	RBP2	2|0|0	2	0.67	3	0|0|0	0.32	0.96	0.32	0.96	0.32	-1.26	6.67	0.52
PIGBOS	O00410	IPO5	2|0|0	2	0.67	3	0|0|0	0.32	0.96	0.32	0.96	0.32	-1.26	6.67	0.52
PIGBOS	Q8WWY3	PRP31	2|0|0	2	0.67	3	0|0|0	0.32	0.96	0.32	0.96	0.32	-1.26	6.67	0.52
PIGBOS	Q9UJS0	CMC2	2|1|0	3	1	3	0|0|0	0.32	0.96	0.32	0.96	0.32	-1.26	10	0.52
PIGBOS	P35610	SOAT1	2|0|0	2	0.67	3	0|0|0	0.32	0.96	0.32	0.96	0.32	-1.26	6.67	0.52
PIGBOS	Q14839	CHD4	3|0|0	3	1	3	1|0|0	0.32	0.97	0.32	0.97	0.32	-2.06	3	0.51
PIGBOS	Q7L2E3	DHX30	2|0|0	2	0.67	3	0|0|0	0.32	0.96	0.32	0.96	0.32	-1.26	6.67	0.52
PIGBOS	P60891	PRPS1	1|3|1	5	1.67	3	1|0|0	0.32	0.97	0.32	0.97	0.32	-0.66	5	0.51
PIGBOS	Q14574	DSC3	2|0|0	2	0.67	3	0|0|0	0.32	0.96	0.32	0.96	0.32	-1.26	6.67	0.52
PIGBOS	Q9NZ01	TECR	3|1|0	4	1.33	3	1|0|0	0.32	0.97	0.32	0.97	0.32	-2.06	4	0.51
PIGBOS	Q9BRL6	SRSF8	2|0|0	2	0.67	3	0|0|0	0.32	0.96	0.32	0.96	0.32	-1.26	6.67	0.52
PIGBOS	P52292	IMA1	8|0|0	8	2.67	3	3|1|0	0.32	0.96	0.32	0.96	0.32	-5.65	2	0.55
PIGBOS	P46783	RS10	2|1|0	3	1	3	0|0|0	0.32	0.96	0.32	0.96	0.32	-1.26	10	0.52
PIGBOS	Q96JH8	RADIL	2|0|0	2	0.67	3	0|0|0	0.32	0.96	0.32	0.96	0.32	-1.26	6.67	0.52
PIGBOS	Q9UMR2	DD19B	2|0|0	2	0.67	3	0|0|0	0.32	0.96	0.32	0.96	0.32	-1.26	6.67	0.52
PIGBOS	Q15046	SYK	3|1|0	4	1.33	3	1|0|0	0.32	0.97	0.32	0.97	0.32	-2.06	4	0.51
PIGBOS	Q9ULV0	MYO5B	17|7|5	29	9.67	3	8|6|3	0.32	0.96	0.32	0.96	0.32	-13.59	1.71	0.55
PIGBOS	Q9BVP2	GNL3	2|0|0	2	0.67	3	0|0|0	0.32	0.96	0.32	0.96	0.32	-1.26	6.67	0.52
PIGBOS	Q9Y230	RUVB2	2|1|0	3	1	3	0|0|0	0.32	0.96	0.32	0.96	0.32	-1.26	10	0.52
PIGBOS	O75122	CLAP2	2|1|0	3	1	3	0|0|0	0.32	0.96	0.32	0.96	0.32	-1.26	10	0.52
PIGBOS	P63167	DYL1	2|0|0	2	0.67	3	0|0|0	0.32	0.96	0.32	0.96	0.32	-1.26	6.67	0.52
PIGBOS	Q9Y3U8	RL36	2|1|0	3	1	3	0|0|0	0.32	0.96	0.32	0.96	0.32	-1.26	10	0.52
PIGBOS	P20700	LMNB1	2|0|0	2	0.67	3	0|0|0	0.32	0.96	0.32	0.96	0.32	-1.26	6.67	0.52
PIGBOS	Q9UG63	ABCF2	2|0|0	2	0.67	3	0|0|0	0.32	0.96	0.32	0.96	0.32	-1.26	6.67	0.52
PIGBOS	P60660	MYL6	6|0|0	6	2	3	1|2|0	0.32	0.97	0.32	0.97	0.32	-4.29	2	0.51
PIGBOS	Q9BQB6	VKOR1	2|0|0	2	0.67	3	0|0|0	0.32	0.96	0.32	0.96	0.32	-1.26	6.67	0.52
PIGBOS	Q9UBU9	NXF1	2|0|0	2	0.67	3	0|0|0	0.32	0.96	0.32	0.96	0.32	-1.26	6.67	0.52
PIGBOS	Q92552	RT27	2|0|0	2	0.67	3	0|0|0	0.32	0.96	0.32	0.96	0.32	-1.26	6.67	0.52
PIGBOS	Q14203	DCTN1	2|0|0	2	0.67	3	0|0|0	0.32	0.96	0.32	0.96	0.32	-1.26	6.67	0.52
PIGBOS	P48668	K2C6C	20|0|0	20	6.67	3	11|0|0	0.31	0.92	0.31	0.92	0.31	-14.83	1.82	0.56
PIGBOS	P12035	K2C3	8|0|0	8	2.67	3	3|0|0	0.31	0.94	0.31	0.94	0.31	-3.85	2.67	0.56
PIGBOS	Q9BVA1	TBB2B	36|0|0	36	12	3	19|0|0	0.31	0.94	0.31	0.94	0.31	-26.14	1.89	0.56
PIGBOS	P23528	COF1	17|6|2	25	8.33	3	7|4|6	0.31	0.92	0.31	0.92	0.31	-18.94	1.47	0.56
PIGBOS	P05141	ADT2	14|7|10	31	10.33	3	7|4|3	0.31	0.87	0.31	0.87	0.31	-7.16	2.21	0.56
PIGBOS	Q9NR30	DDX21	17|5|5	27	9	3	7|4|6	0.31	0.92	0.31	0.92	0.31	-13.55	1.59	0.56
PIGBOS	P08238	HS90B	23|12|8	43	14.33	3	9|5|10	0.31	0.93	0.31	0.93	0.31	-17.4	1.79	0.56
PIGBOS	P38159	RBMX	4|1|2	7	2.33	3	1|1|1	0.31	0.75	0.31	0.75	0.31	-2.89	2.33	0.56
PIGBOS	P43490	NAMPT	3|3|1	7	2.33	3	2|1|0	0.31	0.47	0.31	0.47	0.31	-2.89	2.33	0.56
PIGBOS	P18621	RL17	10|2|1	13	4.33	3	4|3|0	0.31	0.92	0.31	0.92	0.31	-7.55	1.86	0.56
PIGBOS	Q9Y281	COF2	8|0|0	8	2.67	3	3|0|0	0.31	0.94	0.31	0.94	0.31	-3.85	2.67	0.56
PIGBOS	P06493	CDK1	6|1|0	7	2.33	3	2|1|1	0.31	0.92	0.31	0.92	0.31	-5.78	1.75	0.56
PIGBOS	O14979	HNRDL	6|1|0	7	2.33	3	1|1|2	0.31	0.92	0.31	0.92	0.31	-5.78	1.75	0.56
PIGBOS	P62263	RS14	9|2|1	12	4	3	2|4|0	0.3	0.91	0.3	0.91	0.3	-6.15	2	0.56
PIGBOS	P32119	PRDX2	5|0|0	5	1.67	3	1|2|0	0.3	0.9	0.3	0.9	0.3	-4.29	1.67	0.57
PIGBOS	P25705	ATPA	32|20|13	65	21.67	3	15|9|11	0.3	0.9	0.3	0.9	0.3	-23.08	1.86	0.57
PIGBOS	P47756	CAPZB	9|2|2	13	4.33	3	1|5|0	0.28	0.84	0.28	0.84	0.28	-4.44	2.17	0.57
PIGBOS	P62280	RS11	8|6|1	15	5	3	1|3|4	0.28	0.69	0.28	0.69	0.28	-9.05	1.88	0.57
PIGBOS	O43175	SERA	6|1|1	8	2.67	3	3|1|0	0.28	0.84	0.28	0.84	0.28	-3.96	2	0.57
PIGBOS	Q12906	ILF3	6|2|3	11	3.67	3	4|1|0	0.28	0.68	0.28	0.68	0.28	-3.36	2.2	0.57
PIGBOS	P67809	YBOX1	7|2|1	10	3.33	3	3|1|2	0.28	0.84	0.28	0.84	0.28	-6.39	1.67	0.57
PIGBOS	O95433	AHSA1	2|1|2	5	1.67	3	1|1|0	0.28	0.43	0.28	0.43	0.28	-1.69	2.5	0.57
PIGBOS	P07900	HS90A	7|0|0	7	2.33	3	3|3|0	0.26	0.77	0.26	0.77	0.26	-8.39	1.17	0.57
PIGBOS	P08670	VIME	33|18|17	68	22.67	3	17|10|11	0.26	0.78	0.26	0.78	0.26	-20.89	1.79	0.57
PIGBOS	O00303	EIF3F	2|1|5	8	2.67	3	1|3|0	0.26	0.71	0.26	0.71	0.26	-3.96	2	0.57
PIGBOS	P18085	ARF4	2|1|0	3	1	3	1|0|0	0.25	0.76	0.25	0.76	0.25	-2.06	3	0.57
PIGBOS	Q13547	HDAC1	2|1|1	4	1.33	3	1|0|0	0.25	0.76	0.25	0.76	0.25	-0.66	4	0.57
PIGBOS	P57053	H2BFS	8|5|3	16	5.33	3	3|1|4	0.25	0.69	0.25	0.69	0.25	-5.85	2	0.59
PIGBOS	Q7Z7K6	CENPV	2|0|0	2	0.67	3	1|0|0	0.25	0.76	0.25	0.76	0.25	-2.06	2	0.57
PIGBOS	P31153	METK2	4|1|3	8	2.67	3	3|1|0	0.25	0.5	0.25	0.5	0.25	-3.96	2	0.59
PIGBOS	P49736	MCM2	2|1|1	4	1.33	3	1|0|0	0.25	0.76	0.25	0.76	0.25	-0.66	4	0.57
PIGBOS	P07195	LDHB	2|1|0	3	1	3	1|0|0	0.25	0.76	0.25	0.76	0.25	-2.06	3	0.57
PIGBOS	Q92611	EDEM1	2|1|0	3	1	3	1|0|0	0.25	0.76	0.25	0.76	0.25	-2.06	3	0.57
PIGBOS	P39656	OST48	2|0|0	2	0.67	3	1|0|0	0.25	0.76	0.25	0.76	0.25	-2.06	2	0.57
PIGBOS	P48735	IDHP	2|1|0	3	1	3	1|0|0	0.25	0.76	0.25	0.76	0.25	-2.06	3	0.57
PIGBOS	Q13247	SRSF6	2|1|0	3	1	3	1|0|0	0.25	0.76	0.25	0.76	0.25	-2.06	3	0.57
PIGBOS	Q5QNW6	H2B2F	8|5|3	16	5.33	3	3|1|4	0.25	0.69	0.25	0.69	0.25	-5.85	2	0.59
PIGBOS	P62807	H2B1C	8|5|3	16	5.33	3	3|1|4	0.25	0.69	0.25	0.69	0.25	-5.85	2	0.59
PIGBOS	P25205	MCM3	2|0|0	2	0.67	3	1|0|0	0.25	0.76	0.25	0.76	0.25	-2.06	2	0.57
PIGBOS	P48444	COPD	2|0|0	2	0.67	3	1|0|0	0.25	0.76	0.25	0.76	0.25	-2.06	2	0.57
PIGBOS	O60814	H2B1K	8|5|3	16	5.33	3	3|1|4	0.25	0.69	0.25	0.69	0.25	-5.85	2	0.59
PIGBOS	Q99879	H2B1M	8|5|3	16	5.33	3	3|1|4	0.25	0.69	0.25	0.69	0.25	-5.85	2	0.59
PIGBOS	Q99877	H2B1N	8|5|3	16	5.33	3	3|1|4	0.25	0.69	0.25	0.69	0.25	-5.85	2	0.59
PIGBOS	Q99880	H2B1L	8|5|3	16	5.33	3	3|1|4	0.25	0.69	0.25	0.69	0.25	-5.85	2	0.59
PIGBOS	O60331	PI51C	15|5|3	23	7.67	3	7|6|3	0.25	0.75	0.25	0.75	0.25	-15.58	1.44	0.59
PIGBOS	P62847	RS24	4|1|1	6	2	3	1|1|1	0.25	0.75	0.25	0.75	0.25	-2.89	2	0.59
PIGBOS	P48643	TCPE	11|3|4	18	6	3	6|3|1	0.25	0.75	0.25	0.75	0.25	-8.03	1.8	0.59
PIGBOS	P23458	JAK1	2|0|0	2	0.67	3	1|0|0	0.25	0.76	0.25	0.76	0.25	-2.06	2	0.57
PIGBOS	P62333	PRS10	2|0|0	2	0.67	3	1|0|0	0.25	0.76	0.25	0.76	0.25	-2.06	2	0.57
PIGBOS	Q9Y2W1	TR150	2|1|0	3	1	3	1|0|0	0.25	0.76	0.25	0.76	0.25	-2.06	3	0.57
PIGBOS	Q49A26	GLYR1	2|1|0	3	1	3	1|0|0	0.25	0.76	0.25	0.76	0.25	-2.06	3	0.57
PIGBOS	P63162	RSMN	2|1|0	3	1	3	1|0|0	0.25	0.76	0.25	0.76	0.25	-2.06	3	0.57
PIGBOS	P58876	H2B1D	8|5|3	16	5.33	3	3|1|4	0.25	0.69	0.25	0.69	0.25	-5.85	2	0.59
PIGBOS	P14678	RSMB	2|1|0	3	1	3	1|0|0	0.25	0.76	0.25	0.76	0.25	-2.06	3	0.57
PIGBOS	Q93079	H2B1H	8|5|3	16	5.33	3	3|1|4	0.25	0.69	0.25	0.69	0.25	-5.85	2	0.59
PIGBOS	Q5SWX8	ODR4	2|0|0	2	0.67	3	1|0|0	0.25	0.76	0.25	0.76	0.25	-2.06	2	0.57
PIGBOS	P61254	RL26	3|0|0	3	1	3	1|1|0	0.24	0.71	0.24	0.71	0.24	-3.3	1.5	0.59
PIGBOS	P68431	H31	3|0|0	3	1	3	1|1|0	0.24	0.71	0.24	0.71	0.24	-3.3	1.5	0.59
PIGBOS	P62829	RL23	3|1|0	4	1.33	3	1|1|0	0.24	0.71	0.24	0.71	0.24	-3.3	2	0.59
PIGBOS	Q9NXV2	KCTD5	3|1|0	4	1.33	3	1|1|0	0.24	0.71	0.24	0.71	0.24	-3.3	2	0.59
PIGBOS	Q9UNX3	RL26L	3|0|0	3	1	3	1|1|0	0.24	0.71	0.24	0.71	0.24	-3.3	1.5	0.59
PIGBOS	P62888	RL30	1|3|0	4	1.33	3	2|0|0	0.23	0.69	0.23	0.69	0.23	-3.42	2	0.6
PIGBOS	Q562R1	ACTBL	20|0|0	20	6.67	3	17|0|0	0.22	0.67	0.22	0.67	0.22	-23.33	1.18	0.6
PIGBOS	P26641	EF1G	7|1|2	10	3.33	3	3|2|2	0.22	0.65	0.22	0.65	0.22	-7.73	1.43	0.6
PIGBOS	Q86V81	THOC4	3|2|1	6	2	3	2|1|0	0.22	0.47	0.22	0.47	0.22	-2.89	2	0.6
PIGBOS	P35030	TRY3	5|1|3	9	3	3	2|3|0	0.21	0.54	0.21	0.54	0.21	-5.26	1.8	0.6
PIGBOS	P15880	RS2	14|9|7	30	10	3	8|4|3	0.2	0.6	0.2	0.6	0.2	-8.27	2	0.6
PIGBOS	P24534	EF1B	2|2|2	6	2	3	1|1|1	0.19	0.19	0.19	0.19	0.19	-1.43	2	0.6
PIGBOS	P06748	NPM	11|6|3	20	6.67	3	5|5|2	0.19	0.58	0.19	0.58	0.19	-10.55	1.67	0.6
PIGBOS	Q02880	TOP2B	7|0|0	7	2.33	3	7|0|0	0.18	0.54	0.18	0.54	0.18	-9.21	1	0.6
PIGBOS	Q9Y657	SPIN1	10|5|4	19	6.33	3	5|2|4	0.18	0.54	0.18	0.54	0.18	-7.93	1.73	0.6
PIGBOS	Q9BUA3	SPNDC	4|0|0	4	1.33	3	1|2|1	0.17	0.52	0.17	0.52	0.17	-5.78	1	0.6
PIGBOS	P51991	ROA3	15|4|2	21	7	3	9|3|3	0.17	0.51	0.17	0.51	0.17	-15.88	1.4	0.61
PIGBOS	P62701	RS4X	4|1|0	5	1.67	3	2|1|1	0.17	0.52	0.17	0.52	0.17	-5.78	1.25	0.6
PIGBOS	Q56A73	SPIN4	4|1|1	6	2	3	2|1|1	0.17	0.52	0.17	0.52	0.17	-4.09	1.5	0.6
PIGBOS	P49411	EFTU	15|10|6	31	10.33	3	8|5|4	0.17	0.51	0.17	0.51	0.17	-12.08	1.82	0.61
PIGBOS	O75367	H2AY	3|1|1	5	1.67	3	2|1|0	0.16	0.47	0.16	0.47	0.16	-2.89	1.67	0.61
PIGBOS	Q9UQ35	SRRM2	4|5|0	9	3	3	5|1|0	0.16	0.32	0.16	0.32	0.16	-7.96	1.5	0.61
PIGBOS	Q9Y3I0	RTCB	3|0|0	3	1	3	1|2|0	0.16	0.47	0.16	0.47	0.16	-4.29	1	0.61
PIGBOS	P46778	RL21	3|1|0	4	1.33	3	2|1|0	0.16	0.47	0.16	0.47	0.16	-4.29	1.33	0.61
PIGBOS	P19105	ML12A	3|0|0	3	1	3	2|1|0	0.16	0.47	0.16	0.47	0.16	-4.29	1	0.61
PIGBOS	O14950	ML12B	3|0|0	3	1	3	2|1|0	0.16	0.47	0.16	0.47	0.16	-4.29	1	0.61
PIGBOS	P01614	KVD40	2|1|1	4	1.33	3	1|1|0	0.14	0.43	0.14	0.43	0.14	-1.69	2	0.61
PIGBOS	P01617	KVD28	2|1|1	4	1.33	3	1|1|0	0.14	0.43	0.14	0.43	0.14	-1.69	2	0.61
PIGBOS	O15397	IPO8	14|7|7	28	9.33	3	8|5|2	0.14	0.43	0.14	0.43	0.14	-8.16	1.87	0.61
PIGBOS	P06310	KV230	2|1|1	4	1.33	3	1|1|0	0.14	0.43	0.14	0.43	0.14	-1.69	2	0.61
PIGBOS	P11388	TOP2A	19|9|9	37	12.33	3	10|6|6	0.14	0.43	0.14	0.43	0.14	-13.62	1.68	0.61
PIGBOS	P68371	TBB4B	44|28|21	93	31	3	24|14|0	0.14	0.41	0.14	0.41	0.14	-15.55	2.45	0.62
PIGBOS	Q9NQ92	COPRS	2|0|0	2	0.67	3	1|1|0	0.14	0.43	0.14	0.43	0.14	-3.3	1	0.61
PIGBOS	Q5T749	KPRP	2|0|0	2	0.67	3	1|1|0	0.14	0.43	0.14	0.43	0.14	-3.3	1	0.61
PIGBOS	Q5D862	FILA2	2|0|0	2	0.67	3	1|1|0	0.14	0.43	0.14	0.43	0.14	-3.3	1	0.61
PIGBOS	P62995	TRA2B	2|1|0	3	1	3	1|1|0	0.14	0.43	0.14	0.43	0.14	-3.3	1.5	0.61
PIGBOS	Q14257	RCN2	2|0|0	2	0.67	3	1|1|0	0.14	0.43	0.14	0.43	0.14	-3.3	1	0.61
PIGBOS	Q5VTE0	EF1A3	18|13|9	40	13.33	3	9|3|8	0.13	0.4	0.13	0.4	0.13	-11.21	2	0.62
PIGBOS	P14618	KPYM	46|30|19	95	31.67	3	21|18|15	0.13	0.4	0.13	0.4	0.13	-36.7	1.76	0.62
PIGBOS	P68104	EF1A1	18|13|9	40	13.33	3	9|3|8	0.13	0.4	0.13	0.4	0.13	-11.21	2	0.62
PIGBOS	Q15424	SAFB1	2|2|1	5	1.67	3	2|1|0	0.13	0.19	0.13	0.19	0.13	-2.89	1.67	0.62
PIGBOS	P62318	SMD3	2|2|0	4	1.33	3	1|2|0	0.13	0.19	0.13	0.19	0.13	-4.29	1.33	0.62
PIGBOS	P63173	RL38	2|2|1	5	1.67	3	2|1|0	0.13	0.19	0.13	0.19	0.13	-2.89	1.67	0.62
PIGBOS	Q9Y265	RUVB1	2|2|0	4	1.33	3	1|1|1	0.13	0.19	0.13	0.19	0.13	-4.29	1.33	0.62
PIGBOS	P11940	PABP1	17|5|6	28	9.33	3	10|5|3	0.12	0.37	0.12	0.37	0.12	-14.42	1.56	0.63
PIGBOS	P62266	RS23	3|2|2	7	2.33	3	2|1|1	0.12	0.23	0.12	0.23	0.12	-2.6	1.75	0.63
PIGBOS	P35268	RL22	6|3|3	12	4	3	3|2|2	0.12	0.35	0.12	0.35	0.12	-4.68	1.71	0.63
PIGBOS	Q14103	HNRPD	5|1|3	9	3	3	2|1|3	0.11	0.31	0.11	0.31	0.11	-6.39	1.5	0.63
PIGBOS	P13647	K2C5	21|5|0	26	8.67	3	10|10|4	0.1	0.29	0.1	0.29	0.1	-34.72	1.08	0.63
PIGBOS	P84098	RL19	3|2|1	6	2	3	2|1|1	0.1	0.23	0.1	0.23	0.1	-4.09	1.5	0.63
PIGBOS	P62750	RL23A	5|2|0	7	2.33	3	2|2|2	0.1	0.31	0.1	0.31	0.1	-8.48	1.17	0.63
PIGBOS	P62899	RL31	4|2|2	8	2.67	3	2|2|1	0.1	0.27	0.1	0.27	0.1	-3.78	1.6	0.63
PIGBOS	Q15366	PCBP2	5|2|2	9	3	3	2|2|2	0.1	0.31	0.1	0.31	0.1	-4.96	1.5	0.63
PIGBOS	P04792	HSPB1	2|0|0	2	0.67	3	3|0|0	0.09	0.28	0.09	0.28	0.09	-3.85	0.67	0.64
PIGBOS	P62753	RS6	15|9|7	31	10.33	3	8|6|4	0.09	0.26	0.09	0.26	0.09	-11.81	1.72	0.64
PIGBOS	P30041	PRDX6	15|6|5	26	8.67	3	8|5|5	0.09	0.26	0.09	0.26	0.09	-14.7	1.44	0.64
PIGBOS	P06702	S10A9	3|0|0	3	1	3	1|3|0	0.08	0.25	0.08	0.25	0.08	-5.65	0.75	0.64
PIGBOS	P55209	NP1L1	9|6|4	19	6.33	3	5|2|4	0.08	0.25	0.08	0.25	0.08	-7.93	1.73	0.64
PIGBOS	Q96PK6	RBM14	3|1|0	4	1.33	3	3|1|0	0.08	0.25	0.08	0.25	0.08	-5.65	1	0.64
PIGBOS	Q12931	TRAP1	17|10|9	36	12	3	6|4|10	0.08	0.24	0.08	0.24	0.08	-11.25	1.8	0.64
PIGBOS	P38646	GRP75	8|5|1	14	4.67	3	5|2|3	0.07	0.21	0.07	0.21	0.07	-11.68	1.4	0.64
PIGBOS	Q15233	NONO	5|6|2	13	4.33	3	4|1|3	0.07	0.15	0.07	0.15	0.07	-7.34	1.62	0.64
PIGBOS	Q99623	PHB2	11|9|7	27	9	3	7|5|1	0.07	0.18	0.07	0.18	0.07	-5.86	2.08	0.64
PIGBOS	P61204	ARF3	2|1|0	3	1	3	2|1|0	0.06	0.19	0.06	0.19	0.06	-4.29	1	0.64
PIGBOS	P84077	ARF1	2|1|0	3	1	3	2|1|0	0.06	0.19	0.06	0.19	0.06	-4.29	1	0.64
PIGBOS	P84085	ARF5	2|1|0	3	1	3	2|1|0	0.06	0.19	0.06	0.19	0.06	-4.29	1	0.64
PIGBOS	Q99729	ROAA	2|0|0	2	0.67	3	2|1|0	0.06	0.19	0.06	0.19	0.06	-4.29	0.67	0.64
PIGBOS	P62913	RL11	4|3|5	12	4	3	2|2|3	0.06	0.13	0.06	0.13	0.06	-4.68	1.71	0.65
PIGBOS	P12004	PCNA	7|4|4	15	5	3	4|2|3	0.06	0.18	0.06	0.18	0.06	-5.59	1.67	0.65
PIGBOS	Q9NZJ5	E2AK3	7|1|2	10	3.33	3	5|2|2	0.06	0.18	0.06	0.18	0.06	-10.29	1.11	0.65
PIGBOS	Q12792	TWF1	2|0|0	2	0.67	3	2|1|0	0.06	0.19	0.06	0.19	0.06	-4.29	0.67	0.64
PIGBOS	Q15365	PCBP1	2|1|1	4	1.33	3	2|1|0	0.06	0.19	0.06	0.19	0.06	-2.89	1.33	0.64
PIGBOS	Q14151	SAFB2	2|1|0	3	1	3	2|1|0	0.06	0.19	0.06	0.19	0.06	-4.29	1	0.64
PIGBOS	P62424	RL7A	17|7|1	25	8.33	3	9|3|8	0.06	0.18	0.06	0.18	0.06	-25.54	1.25	0.65
PIGBOS	Q02543	RL18A	3|3|0	6	2	3	3|2|0	0.06	0.09	0.06	0.09	0.06	-7.18	1.2	0.65
PIGBOS	Q07955	SRSF1	6|2|4	12	4	3	3|1|4	0.05	0.15	0.05	0.15	0.05	-7.34	1.5	0.65
PIGBOS	Q02878	RL6	7|6|7	20	6.67	3	4|3|3	0.05	0.07	0.05	0.07	0.05	-3.96	2	0.66
PIGBOS	P10599	THIO	2|2|1	5	1.67	3	2|1|1	0.05	0.07	0.05	0.07	0.05	-4.09	1.25	0.66
PIGBOS	P05386	RLA1	5|3|1	9	3	3	5|2|0	0.05	0.14	0.05	0.14	0.05	-7.39	1.29	0.66
PIGBOS	Q71DI3	H32	2|2|0	4	1.33	3	1|1|2	0.05	0.07	0.05	0.07	0.05	-5.78	1	0.66
PIGBOS	Q13595	TRA2A	2|2|0	4	1.33	3	2|2|0	0.04	0.06	0.04	0.06	0.04	-5.85	1	0.66
PIGBOS	Q16875	F263	2|4|1	7	2.33	3	3|3|0	0.04	0.11	0.04	0.11	0.04	-6.29	1.17	0.66
PIGBOS	P18124	RL7	10|5|5	20	6.67	3	4|6|3	0.04	0.12	0.04	0.12	0.04	-8.83	1.54	0.66
PIGBOS	Q14692	BMS1	4|1|0	5	1.67	3	1|2|3	0.04	0.11	0.04	0.11	0.04	-8.48	0.83	0.66
PIGBOS	Q6QNY1	BL1S2	4|2|1	7	2.33	3	2|1|3	0.04	0.11	0.04	0.11	0.04	-6.39	1.17	0.66
PIGBOS	P02533	K1C14	21|5|0	26	8.67	3	7|16|0	0.03	0.08	0.03	0.08	0.03	-32.48	1.13	0.67
PIGBOS	P61158	ARP3	3|0|0	3	1	3	1|1|3	0.03	0.09	0.03	0.09	0.03	-7.2	0.6	0.66
PIGBOS	P29692	EF1D	2|1|0	3	1	3	3|1|0	0.03	0.08	0.03	0.08	0.03	-5.65	0.75	0.67
PIGBOS	P62979	RS27A	5|4|5	14	4.67	3	3|3|2	0.03	0.05	0.03	0.05	0.03	-4.42	1.75	0.66
PIGBOS	Q8N1I0	DOCK4	32|13|13	58	19.33	3	17|7|12	0.03	0.08	0.03	0.08	0.03	-23.99	1.61	0.67
PIGBOS	P14866	HNRPL	18|3|4	25	8.33	3	10|3|9	0.02	0.05	0.02	0.05	0.02	-23.25	1.14	0.68
PIGBOS	Q5W0B1	RN219	6|2|1	9	3	3	4|3|2	0.02	0.06	0.02	0.06	0.02	-10.29	1	0.68
PIGBOS	P52907	CAZA1	5|3|3	11	3.67	3	3|2|3	0.02	0.05	0.02	0.05	0.02	-5.85	1.38	0.68
PIGBOS	P12236	ADT3	12|5|8	25	8.33	3	7|4|5	0.02	0.06	0.02	0.06	0.02	-12.36	1.56	0.67
PIGBOS	P62857	RS28	2|2|2	6	2	3	2|1|2	0.02	0.02	0.02	0.02	0.02	-3.78	1.2	0.67
PIGBOS	P62249	RS16	5|3|3	11	3.67	3	3|2|3	0.02	0.05	0.02	0.05	0.02	-5.85	1.38	0.68
PIGBOS	P62987	RL40	4|5|0	9	3	3	3|3|2	0.02	0.05	0.02	0.05	0.02	-11.43	1.12	0.67
PIGBOS	Q13813	SPTN1	3|0|0	3	1	3	6|0|0	0.02	0.07	0.02	0.07	0.02	-7.69	0.5	0.67
PIGBOS	P10412	H14	13|13|9	35	11.67	3	7|10|0	0.02	0.03	0.02	0.03	0.02	-7.45	2.06	0.67
PIGBOS	P16402	H13	13|13|9	35	11.67	3	7|10|0	0.02	0.03	0.02	0.03	0.02	-7.45	2.06	0.67
PIGBOS	P30050	RL12	7|5|3	15	5	3	3|3|4	0.02	0.07	0.02	0.07	0.02	-8.22	1.5	0.67
PIGBOS	P0CG48	UBC	4|5|0	9	3	3	3|3|2	0.02	0.05	0.02	0.05	0.02	-11.43	1.12	0.67
PIGBOS	P0CG47	UBB	4|5|0	9	3	3	3|3|2	0.02	0.05	0.02	0.05	0.02	-11.43	1.12	0.67
PIGBOS	Q06830	PRDX1	10|3|4	17	5.67	3	6|3|5	0.01	0.04	0.01	0.04	0.01	-13.06	1.21	0.68
PIGBOS	Q01082	SPTB2	2|0|0	2	0.67	3	4|1|0	0.01	0.03	0.01	0.03	0.01	-7.02	0.4	0.68
PIGBOS	Q13151	ROA0	4|1|2	7	2.33	3	3|3|1	0.01	0.04	0.01	0.04	0.01	-7.73	1	0.68
PIGBOS	O15020	SPTN2	2|2|3	7	2.33	3	3|1|2	0.01	0.03	0.01	0.03	0.01	-4.96	1.17	0.68
PIGBOS	P52732	KIF11	18|5|7	30	10	3	9|9|6	0.01	0.02	0.01	0.02	0.01	-22.14	1.25	0.69
PIGBOS	Q70IA6	MOB2	7|2|3	12	4	3	4|5|2	0.01	0.02	0.01	0.02	0.01	-11.03	1.09	0.69
PIGBOS	O60506	HNRPQ	10|2|4	16	5.33	3	8|3|3	0.01	0.03	0.01	0.03	0.01	-14.78	1.14	0.68
PIGBOS	P09651	ROA1	16|9|3	28	9.33	3	13|6|1	0.01	0.03	0.01	0.03	0.01	-20.14	1.4	0.68
PIGBOS	P35527	K1C9	47|14|32	93	31	3	21|21|16	0.01	0.03	0.01	0.03	0.01	-49.26	1.6	0.68
PIGBOS	P05388	RLA0	9|7|6	22	7.33	3	5|4|4	0.01	0.04	0.01	0.04	0.01	-7.4	1.69	0.68
PIGBOS	P07437	TBB5	52|32|25	109	36.33	3	29|21|14	0	0	0	0	0	-39.48	1.7	0.72
PIGBOS	Q71UM5	RS27L	1|0|0	1	0.33	3	1|0|0	0	0	0	0	0	-2.06	1	0.73
PIGBOS	Q3ZCQ8	TIM50	1|0|0	1	0.33	3	1|0|0	0	0	0	0	0	-2.06	1	0.73
PIGBOS	O75494	SRS10	1|0|0	1	0.33	3	0|0|0	0	0	0	0	0	-1.26	3.33	0.73
PIGBOS	P13645	K1C10	90|26|40	156	52	3	34|63|35	0	0	0	0	0	-121.22	1.18	0.73
PIGBOS	P57740	NU107	1|0|0	1	0.33	3	0|0|0	0	0	0	0	0	-1.26	3.33	0.73
PIGBOS	P50402	EMD	1|0|0	1	0.33	3	0|0|0	0	0	0	0	0	-1.26	3.33	0.73
PIGBOS	Q00839	HNRPU	29|18|14	61	20.33	3	20|12|11	0	0	0	0	0	-30.87	1.42	0.72
PIGBOS	Q9NP97	DLRB1	1|0|0	1	0.33	3	0|0|0	0	0	0	0	0	-1.26	3.33	0.73
PIGBOS	Q5T160	SYRM	1|0|0	1	0.33	3	0|0|0	0	0	0	0	0	-1.26	3.33	0.73
PIGBOS	Q96FS4	SIPA1	1|0|0	1	0.33	3	0|0|0	0	0	0	0	0	-1.26	3.33	0.73
PIGBOS	O95983	MBD3	1|0|0	1	0.33	3	0|0|0	0	0	0	0	0	-1.26	3.33	0.73
PIGBOS	P19388	RPAB1	1|0|0	1	0.33	3	0|0|0	0	0	0	0	0	-1.26	3.33	0.73
PIGBOS	Q04837	SSBP	1|0|0	1	0.33	3	0|0|0	0	0	0	0	0	-1.26	3.33	0.73
PIGBOS	Q9H3K6	BOLA2	4|4|4	12	4	3	7|3|2	0	0	0	0	0	-8.93	1	0.73
PIGBOS	O95782	AP2A1	1|0|0	1	0.33	3	0|0|0	0	0	0	0	0	-1.26	3.33	0.73
PIGBOS	Q8NC51	PAIRB	1|0|0	1	0.33	3	0|0|0	0	0	0	0	0	-1.26	3.33	0.73
PIGBOS	Q9NXF1	TEX10	1|0|0	1	0.33	3	0|0|0	0	0	0	0	0	-1.26	3.33	0.73
PIGBOS	Q9BQ67	GRWD1	1|0|0	1	0.33	3	0|0|0	0	0	0	0	0	-1.26	3.33	0.73
PIGBOS	Q8IWI9	MGAP	1|0|0	1	0.33	3	0|0|0	0	0	0	0	0	-1.26	3.33	0.73
PIGBOS	Q9H4L7	SMRCD	1|0|0	1	0.33	3	0|0|0	0	0	0	0	0	-1.26	3.33	0.73
PIGBOS	O75489	NDUS3	1|0|0	1	0.33	3	0|0|0	0	0	0	0	0	-1.26	3.33	0.73
PIGBOS	Q13330	MTA1	1|0|0	1	0.33	3	0|0|0	0	0	0	0	0	-1.26	3.33	0.73
PIGBOS	P14923	PLAK	1|1|0	2	0.67	3	1|1|0	0	0	0	0	0	-3.3	1	0.73
PIGBOS	Q9NQG5	RPR1B	1|0|0	1	0.33	3	0|0|0	0	0	0	0	0	-1.26	3.33	0.73
PIGBOS	Q08170	SRSF4	1|0|0	1	0.33	3	0|0|0	0	0	0	0	0	-1.26	3.33	0.73
PIGBOS	O75688	PPM1B	11|4|3	18	6	3	7|8|1	0	0.01	0	0.01	0	-15.22	1.12	0.69
PIGBOS	Q71UI9	H2AV	2|0|0	2	0.67	3	1|2|4	0	0	0	0	0	-9.98	0.29	0.73
PIGBOS	Q07021	C1QBP	22|10|15	47	15.67	3	13|7|10	0	0.01	0	0.01	0	-21.55	1.57	0.69
PIGBOS	P60709	ACTB	94|57|48	199	66.33	3	45|33|69	0	0	0	0	0	-103.03	1.35	0.73
PIGBOS	Q07020	RL18	8|4|2	14	4.67	3	5|5|4	0	0	0	0	0	-14.93	1	0.7
PIGBOS	P31943	HNRH1	14|10|7	31	10.33	3	13|11|10	0	0	0	0	0	-31.28	0.91	0.73
PIGBOS	P43897	EFTS	1|0|0	1	0.33	3	0|0|0	0	0	0	0	0	-1.26	3.33	0.73
PIGBOS	P42166	LAP2A	1|0|0	1	0.33	3	0|0|0	0	0	0	0	0	-1.26	3.33	0.73
PIGBOS	P42167	LAP2B	1|0|0	1	0.33	3	0|0|0	0	0	0	0	0	-1.26	3.33	0.73
PIGBOS	Q6NVV1	R13P3	1|1|1	3	1	3	1|1|0	0	0	0	0	0	-1.69	1.5	0.73
PIGBOS	P51970	NDUA8	1|0|0	1	0.33	3	0|0|0	0	0	0	0	0	-1.26	3.33	0.73
PIGBOS	P08779	K1C16	17|5|0	22	7.33	3	7|20|0	0	0	0	0	0	-38.15	0.81	0.71
PIGBOS	P46977	STT3A	1|0|0	1	0.33	3	0|0|0	0	0	0	0	0	-1.26	3.33	0.73
PIGBOS	P24539	AT5F1	1|0|0	1	0.33	3	0|0|0	0	0	0	0	0	-1.26	3.33	0.73
PIGBOS	P51665	PSMD7	1|0|0	1	0.33	3	0|0|0	0	0	0	0	0	-1.26	3.33	0.73
PIGBOS	P19338	NUCL	37|27|13	77	25.67	3	18|21|22	0	0	0	0	0	-54.84	1.26	0.72
PIGBOS	Q6IS14	IF5AL	1|0|0	1	0.33	3	1|0|0	0	0	0	0	0	-2.06	1	0.73
PIGBOS	P25789	PSA4	16|6|7	29	9.67	3	8|10|6	0	0	0	0	0	-20.42	1.21	0.7
PIGBOS	Q8IUE6	H2A2B	5|7|6	18	6	3	5|7|4	0	0	0	0	0	-12.36	1.12	0.71
PIGBOS	Q96AV8	E2F7	1|0|0	1	0.33	3	0|0|0	0	0	0	0	0	-1.26	3.33	0.73
PIGBOS	P16104	H2AX	5|7|6	18	6	3	5|7|4	0	0	0	0	0	-12.36	1.12	0.71
PIGBOS	P20671	H2A1D	5|7|6	18	6	3	5|7|4	0	0	0	0	0	-12.36	1.12	0.71
PIGBOS	P07910	HNRPC	10|6|7	23	7.67	3	7|7|3	0	0	0	0	0	-12.08	1.35	0.7
PIGBOS	P54105	ICLN	52|33|37	122	40.67	3	40|34|38	0	0	0	0	0	-84.71	1.09	0.73
PIGBOS	Q9BPZ2	SPI2B	5|2|1	8	2.67	3	6|2|2	0	0.01	0	0.01	0	-11.57	0.8	0.69
PIGBOS	Q6TDP4	KLH17	1|0|0	1	0.33	3	0|0|0	0	0	0	0	0	-1.26	3.33	0.73
PIGBOS	P18077	RL35A	1|1|1	3	1	3	0|0|0	0	0	0	0	0	1.25	10	0.73
PIGBOS	P04406	G3P	6|4|2	12	4	3	6|6|1	0	0	0	0	0	-13.39	0.92	0.7
PIGBOS	O00571	DDX3X	16|12|10	38	12.67	3	11|7|4	0	0.01	0	0.01	0	-12.1	1.73	0.69
PIGBOS	Q99714	HCD2	1|0|0	1	0.33	3	0|0|0	0	0	0	0	0	-1.26	3.33	0.73
PIGBOS	P0C0S8	H2A1	5|7|6	18	6	3	5|7|4	0	0	0	0	0	-12.36	1.12	0.71
PIGBOS	Q9Y4I1	MYO5A	1|0|0	1	0.33	3	0|0|0	0	0	0	0	0	-1.26	3.33	0.73
PIGBOS	P0C0S5	H2AZ	2|0|0	2	0.67	3	1|2|4	0	0	0	0	0	-9.98	0.29	0.73
PIGBOS	Q16629	SRSF7	5|3|5	13	4.33	3	4|4|3	0	0	0	0	0	-9.41	1.18	0.7
PIGBOS	P36507	MP2K2	1|0|0	1	0.33	3	1|0|0	0	0	0	0	0	-2.06	1	0.73
PIGBOS	P02538	K2C6A	20|0|0	20	6.67	3	11|18|0	0	0	0	0	0	-41.34	0.69	0.7
PIGBOS	P61978	HNRPK	21|10|10	41	13.67	3	15|9|8	0	0	0	0	0	-23.87	1.28	0.71
PIGBOS	P61313	RL15	8|5|5	18	6	3	7|5|6	0	0	0	0	0	-14.7	1	0.72
PIGBOS	Q92878	RAD50	1|0|0	1	0.33	3	0|0|0	0	0	0	0	0	-1.26	3.33	0.73
PIGBOS	P22626	ROA2	20|9|3	32	10.67	3	22|9|9	0	0	0	0	0	-47.78	0.8	0.72
PIGBOS	O60287	NPA1P	1|0|0	1	0.33	3	0|0|0	0	0	0	0	0	-1.26	3.33	0.73
PIGBOS	P50570	DYN2	1|0|0	1	0.33	3	0|0|0	0	0	0	0	0	-1.26	3.33	0.73
PIGBOS	Q00765	REEP5	1|0|0	1	0.33	3	0|0|0	0	0	0	0	0	-1.26	3.33	0.73
PIGBOS	O15018	PDZD2	1|0|0	1	0.33	3	0|0|0	0	0	0	0	0	-1.26	3.33	0.73
PIGBOS	Q15008	PSMD6	1|0|0	1	0.33	3	0|0|0	0	0	0	0	0	-1.26	3.33	0.73
PIGBOS	O43324	MCA3	1|1|1	3	1	3	0|0|0	0	0	0	0	0	1.25	10	0.73
PIGBOS	Q13148	TADBP	1|0|0	1	0.33	3	0|0|0	0	0	0	0	0	-1.26	3.33	0.73
PIGBOS	Q9UQ16	DYN3	1|0|0	1	0.33	3	0|0|0	0	0	0	0	0	-1.26	3.33	0.73
PIGBOS	P12956	XRCC6	1|0|0	1	0.33	3	1|1|0	0	0	0	0	0	-3.3	0.5	0.73
PIGBOS	P54132	BLM	42|15|11	68	22.67	3	24|19|12	0	0	0	0	0	-50.62	1.24	0.71
PIGBOS	Q99832	TCPH	1|0|0	1	0.33	3	0|0|0	0	0	0	0	0	-1.26	3.33	0.73
PIGBOS	O95816	BAG2	1|0|0	1	0.33	3	0|0|0	0	0	0	0	0	-1.26	3.33	0.73
PIGBOS	Q9P0X4	CAC1I	1|0|0	1	0.33	3	0|0|0	0	0	0	0	0	-1.26	3.33	0.73
PIGBOS	P68032	ACTC	56|33|0	89	29.67	3	27|16|44	0	0	0	0	0	-127.83	1.02	0.73
PIGBOS	Q9Y5P8	P2R3B	1|0|0	1	0.33	3	1|0|0	0	0	0	0	0	-2.06	1	0.73
PIGBOS	P50454	SERPH	1|0|0	1	0.33	3	1|0|0	0	0	0	0	0	-2.06	1	0.73
PIGBOS	O60264	SMCA5	1|0|0	1	0.33	3	0|0|0	0	0	0	0	0	-1.26	3.33	0.73
PIGBOS	P40429	RL13A	1|1|1	3	1	3	1|1|0	0	0	0	0	0	-1.69	1.5	0.73
PIGBOS	Q92769	HDAC2	1|0|0	1	0.33	3	1|0|0	0	0	0	0	0	-2.06	1	0.73
PIGBOS	Q9NYF8	BCLF1	1|0|0	1	0.33	3	0|0|0	0	0	0	0	0	-1.26	3.33	0.73
PIGBOS	Q13185	CBX3	1|0|0	1	0.33	3	0|0|0	0	0	0	0	0	-1.26	3.33	0.73
PIGBOS	P06733	ENOA	1|0|0	1	0.33	3	2|0|0	0	0	0	0	0	-3.42	0.5	0.73
PIGBOS	P62277	RS13	1|1|0	2	0.67	3	0|0|0	0	0	0	0	0	-1.26	6.67	0.73
PIGBOS	Q99460	PSMD1	1|0|0	1	0.33	3	0|0|0	0	0	0	0	0	-1.26	3.33	0.73
PIGBOS	P62136	PP1A	1|0|0	1	0.33	3	0|0|0	0	0	0	0	0	-1.26	3.33	0.73
PIGBOS	Q6P3W7	SCYL2	68|37|34	139	46.33	3	37|26|39	0	0	0	0	0	-71.25	1.36	0.73
PIGBOS	Q9Y2H1	ST38L	63|33|37	133	44.33	3	40|29|32	0	0	0	0	0	-71.6	1.32	0.73
PIGBOS	Q92621	NU205	1|0|0	1	0.33	3	0|0|0	0	0	0	0	0	-1.26	3.33	0.73
PIGBOS	Q13243	SRSF5	1|0|0	1	0.33	3	0|0|0	0	0	0	0	0	-1.26	3.33	0.73
PIGBOS	Q15382	RHEB	1|0|0	1	0.33	3	0|0|0	0	0	0	0	0	-1.26	3.33	0.73
PIGBOS	A6NHT5	HMX3	1|1|0	2	0.67	3	0|0|0	0	0	0	0	0	-1.26	6.67	0.73
PIGBOS	P62826	RAN	15|10|12	37	12.33	3	12|8|5	0	0	0	0	0	-15.61	1.48	0.71
PIGBOS	Q9Y6M9	NDUB9	1|0|0	1	0.33	3	0|0|0	0	0	0	0	0	-1.26	3.33	0.73
PIGBOS	Q8WUM0	NU133	1|0|0	1	0.33	3	1|1|0	0	0	0	0	0	-3.3	0.5	0.73
PIGBOS	P62140	PP1B	1|0|0	1	0.33	3	0|0|0	0	0	0	0	0	-1.26	3.33	0.73
PIGBOS	Q9UPW6	SATB2	1|0|0	1	0.33	3	1|1|0	0	0	0	0	0	-3.3	0.5	0.73
PIGBOS	P62910	RL32	1|0|0	1	0.33	3	0|0|0	0	0	0	0	0	-1.26	3.33	0.73
PIGBOS	P68363	TBA1B	58|30|33	121	40.33	3	30|23|24	0	0	0	0	0	-47.81	1.57	0.72
PIGBOS	Q96P70	IPO9	1|0|0	1	0.33	3	0|0|0	0	0	0	0	0	-1.26	3.33	0.73
PIGBOS	Q15392	DHC24	1|0|0	1	0.33	3	0|0|0	0	0	0	0	0	-1.26	3.33	0.73
PIGBOS	P28331	NDUS1	1|0|0	1	0.33	3	0|0|0	0	0	0	0	0	-1.26	3.33	0.73
PIGBOS	Q9P287	BCCIP	1|0|0	1	0.33	3	0|0|0	0	0	0	0	0	-1.26	3.33	0.73
PIGBOS	Q15398	DLGP5	1|1|0	2	0.67	3	0|0|0	0	0	0	0	0	-1.26	6.67	0.73
PIGBOS	Q9UBD9	CLCF1	1|0|0	1	0.33	3	0|0|0	0	0	0	0	0	-1.26	3.33	0.73
PIGBOS	P61163	ACTZ	1|1|0	2	0.67	3	0|0|0	0	0	0	0	0	-1.26	6.67	0.73
PIGBOS	P61160	ARP2	1|0|0	1	0.33	3	1|0|0	0	0	0	0	0	-2.06	1	0.73
PIGBOS	Q9Y2J2	E41L3	1|0|0	1	0.33	3	1|0|0	0	0	0	0	0	-2.06	1	0.73
PIGBOS	P00374	DYR	1|0|0	1	0.33	3	0|0|0	0	0	0	0	0	-1.26	3.33	0.73
PIGBOS	Q86U42	PABP2	1|0|0	1	0.33	3	0|0|0	0	0	0	0	0	-1.26	3.33	0.73
PIGBOS	Q16891	MIC60	1|1|0	2	0.67	3	0|0|0	0	0	0	0	0	-1.26	6.67	0.73
PIGBOS	P62805	H4	9|9|10	28	9.33	3	8|5|4	0	0	0	0	0	-7.83	1.65	0.7
PIGBOS	P60866	RS20	1|0|0	1	0.33	3	0|0|0	0	0	0	0	0	-1.26	3.33	0.73
PIGBOS	P02768	ALBU	1|0|0	1	0.33	3	0|0|0	0	0	0	0	0	-1.26	3.33	0.73
PIGBOS	O75643	U520	1|0|0	1	0.33	3	0|0|0	0	0	0	0	0	-1.26	3.33	0.73
PIGBOS	P13010	XRCC5	1|0|0	1	0.33	3	0|0|0	0	0	0	0	0	-1.26	3.33	0.73
PIGBOS	Q5T2N8	ATD3C	1|0|0	1	0.33	3	0|0|0	0	0	0	0	0	-1.26	3.33	0.73
PIGBOS	Q9BRS2	RIOK1	27|6|12	45	15	3	17|10|13	0	0	0	0	0	-41.15	1.12	0.71
PIGBOS	P00387	NB5R3	1|0|0	1	0.33	3	2|0|0	0	0	0	0	0	-3.42	0.5	0.73
PIGBOS	Q9H0A0	NAT10	1|1|0	2	0.67	3	0|0|0	0	0	0	0	0	-1.26	6.67	0.73
PIGBOS	P78316	NOP14	1|0|0	1	0.33	3	0|0|0	0	0	0	0	0	-1.26	3.33	0.73
PIGBOS	Q9NXS2	QPCTL	1|0|0	1	0.33	3	2|0|0	0	0	0	0	0	-3.42	0.5	0.73
PIGBOS	P23246	SFPQ	6|5|2	13	4.33	3	6|2|5	0	0	0	0	0	-13.6	1	0.7
PIGBOS	P11142	HSP7C	30|13|12	55	18.33	3	14|16|14	0	0	0	0	0	-35.25	1.25	0.72
PIGBOS	Q09028	RBBP4	1|0|0	1	0.33	3	1|0|0	0	0	0	0	0	-2.06	1	0.73
PIGBOS	P38606	VATA	1|0|0	1	0.33	3	0|0|0	0	0	0	0	0	-1.26	3.33	0.73
PIGBOS	O43390	HNRPR	10|2|5	17	5.67	3	8|6|6	0	0	0	0	0	-23.03	0.85	0.71
PIGBOS	P62854	RS26	1|1|1	3	1	3	0|0|0	0	0	0	0	0	1.25	10	0.73
PIGBOS	Q8TF09	DLRB2	1|0|0	1	0.33	3	0|0|0	0	0	0	0	0	-1.26	3.33	0.73
PIGBOS	Q9NX58	LYAR	1|0|0	1	0.33	3	0|0|0	0	0	0	0	0	-1.26	3.33	0.73
PIGBOS	Q9NQX4	MYO5C	1|0|0	1	0.33	3	0|0|0	0	0	0	0	0	-1.26	3.33	0.73
PIGBOS	Q99878	H2A1J	5|7|6	18	6	3	5|7|4	0	0	0	0	0	-12.36	1.12	0.71
PIGBOS	P23258	TBG1	1|0|0	1	0.33	3	0|0|0	0	0	0	0	0	-1.26	3.33	0.73
PIGBOS	Q9NS69	TOM22	1|0|0	1	0.33	3	0|0|0	0	0	0	0	0	-1.26	3.33	0.73
PIGBOS	Q15208	STK38	50|30|28	108	36	3	27|22|30	0	0	0	0	0	-53.02	1.37	0.73
PIGBOS	Q99865	SPI2A	5|2|1	8	2.67	3	6|2|2	0	0.01	0	0.01	0	-11.57	0.8	0.69
PIGBOS	P62241	RS8	15|8|8	31	10.33	3	8|8|7	0	0	0	0	0	-16.23	1.35	0.7
PIGBOS	P11021	BIP	11|8|4	23	7.67	3	9|7|7	0	0	0	0	0	-22.75	1	0.72
PIGBOS	P62244	RS15A	3|2|2	7	2.33	3	3|2|2	0	0.01	0	0.01	0	-6.15	1	0.69
PIGBOS	Q01826	SATB1	1|0|0	1	0.33	3	1|0|0	0	0	0	0	0	-2.06	1	0.73
PIGBOS	Q8IY81	SPB1	1|0|0	1	0.33	3	0|0|0	0	0	0	0	0	-1.26	3.33	0.73
PIGBOS	O95232	LC7L3	1|0|0	1	0.33	3	0|0|0	0	0	0	0	0	-1.26	3.33	0.73
PIGBOS	Q8WTT2	NOC3L	1|0|0	1	0.33	3	1|0|0	0	0	0	0	0	-2.06	1	0.73
PIGBOS	P06396	GELS	1|0|0	1	0.33	3	0|0|0	0	0	0	0	0	-1.26	3.33	0.73
PIGBOS	Q9BXP5	SRRT	1|0|0	1	0.33	3	0|0|0	0	0	0	0	0	-1.26	3.33	0.73
PIGBOS	P50914	RL14	5|3|3	11	3.67	3	5|2|4	0	0	0	0	0	-9.41	1	0.7
PIGBOS	O43592	XPOT	1|0|0	1	0.33	3	0|0|0	0	0	0	0	0	-1.26	3.33	0.73
PIGBOS	O43795	MYO1B	1|0|0	1	0.33	3	0|0|0	0	0	0	0	0	-1.26	3.33	0.73
PIGBOS	O14744	ANM5	230|143|171	544	181.33	3	161|136|158	0	0	0	0	0	-328.12	1.2	0.73
PIGBOS	Q9Y3T9	NOC2L	1|0|0	1	0.33	3	0|0|0	0	0	0	0	0	-1.26	3.33	0.73
PIGBOS	Q06210	GFPT1	1|0|0	1	0.33	3	0|0|0	0	0	0	0	0	-1.26	3.33	0.73
PIGBOS	P04259	K2C6B	20|5|6	31	10.33	3	14|16|6	0	0	0	0	0	-37.61	0.86	0.72
PIGBOS	Q96KK5	H2A1H	5|7|6	18	6	3	5|7|4	0	0	0	0	0	-12.36	1.12	0.71
PIGBOS	Q15029	U5S1	1|0|0	1	0.33	3	0|0|0	0	0	0	0	0	-1.26	3.33	0.73
PIGBOS	Q9P203	BTBD7	1|0|0	1	0.33	3	0|0|0	0	0	0	0	0	-1.26	3.33	0.73
PIGBOS	Q8NCA5	FA98A	1|0|0	1	0.33	3	0|0|0	0	0	0	0	0	-1.26	3.33	0.73
PIGBOS	P04264	K2C1	98|53|56	207	69	3	64|82|52	0	0	0	0	0	-157.2	1.05	0.73
PIGBOS	P05023	AT1A1	1|0|0	1	0.33	3	0|0|0	0	0	0	0	0	-1.26	3.33	0.73
PIGBOS	P61619	S61A1	1|0|0	1	0.33	3	0|0|0	0	0	0	0	0	-1.26	3.33	0.73
PIGBOS	Q9NUP7	TRM13	1|0|0	1	0.33	3	1|0|0	0	0	0	0	0	-2.06	1	0.73
PIGBOS	P62314	SMD1	8|11|17	36	12	3	9|10|15	0	0	0	0	0	-29.51	1.06	0.72
PIGBOS	Q8WU39	MZB1	1|0|0	1	0.33	3	0|0|0	0	0	0	0	0	-1.26	3.33	0.73
PIGBOS	P62316	SMD2	16|11|11	38	12.67	3	13|16|7	0	0	0	0	0	-26.97	1.06	0.73
PIGBOS	Q99733	NP1L4	1|0|0	1	0.33	3	0|0|0	0	0	0	0	0	-1.26	3.33	0.73
PIGBOS	Q9NS98	SEM3G	1|0|0	1	0.33	3	1|0|0	0	0	0	0	0	-2.06	1	0.73
PIGBOS	Q9NVP1	DDX18	1|0|0	1	0.33	3	0|0|0	0	0	0	0	0	-1.26	3.33	0.73
PIGBOS	P46776	RL27A	8|4|6	18	6	3	6|4|7	0	0	0	0	0	-15.11	1.06	0.71
PIGBOS	P36873	PP1G	1|0|0	1	0.33	3	0|0|0	0	0	0	0	0	-1.26	3.33	0.73
PIGBOS	P46779	RL28	1|0|0	1	0.33	3	0|0|0	0	0	0	0	0	-1.26	3.33	0.73
PIGBOS	P23588	IF4B	36|18|19	73	24.33	3	45|22|31	0	0	0	0	0	-92.7	0.74	0.73
PIGBOS	P11908	PRPS2	1|1|0	2	0.67	3	1|0|0	0	0	0	0	0	-2.06	2	0.73
PIGBOS	Q9BTM1	H2AJ	5|7|6	18	6	3	5|7|4	0	0	0	0	0	-12.36	1.12	0.71
PIGBOS	P08107	HS71A	31|20|15	66	22	3	17|13|13	0	0	0	0	0	-29.57	1.53	0.7
PIGBOS	Q9H9A6	LRC40	1|0|0	1	0.33	3	0|0|0	0	0	0	0	0	-1.26	3.33	0.73
PIGBOS	O00429	DNM1L	1|0|0	1	0.33	3	0|0|0	0	0	0	0	0	-1.26	3.33	0.73
PIGBOS	P46782	RS5	2|1|1	4	1.33	3	3|3|0	0	0	0	0	0	-6.29	0.67	0.73
PIGBOS	Q9P0M6	H2AW	1|0|0	1	0.33	3	1|0|0	0	0	0	0	0	-2.06	1	0.73
PIGBOS	P62081	RS7	5|3|4	12	4	3	3|3|4	0	0	0	0	0	-8.22	1.2	0.69
PIGBOS	Q15750	TAB1	1|1|0	2	0.67	3	2|0|0	0	0	0	0	0	-3.42	1	0.73
PIGBOS	Q9NYL9	TMOD3	7|3|2	12	4	3	5|1|6	0	0.01	0	0.01	0	-12.08	1	0.69
PIGBOS	P33992	MCM5	1|1|0	2	0.67	3	2|0|0	0	0	0	0	0	-3.42	1	0.73
PIGBOS	Q06481	APLP2	1|0|0	1	0.33	3	0|0|0	0	0	0	0	0	-1.26	3.33	0.73
PIGBOS	Q9UI09	NDUAC	1|0|0	1	0.33	3	0|0|0	0	0	0	0	0	-1.26	3.33	0.73
PIGBOS	Q9NRZ9	HELLS	1|0|0	1	0.33	3	0|0|0	0	0	0	0	0	-1.26	3.33	0.73
PIGBOS	P43246	MSH2	1|0|0	1	0.33	3	0|0|0	0	0	0	0	0	-1.26	3.33	0.73
PIGBOS	P35520	CBS	1|1|0	2	0.67	3	1|0|0	0	0	0	0	0	-2.06	2	0.73
PIGBOS	Q9ULV4	COR1C	14|6|5	25	8.33	3	11|3|8	0	0	0	0	0	-19.35	1.14	0.7
PIGBOS	Q9H446	RWDD1	1|0|0	1	0.33	3	0|0|0	0	0	0	0	0	-1.26	3.33	0.73
PIGBOS	Q96EY1	DNJA3	1|0|0	1	0.33	3	0|0|0	0	0	0	0	0	-1.26	3.33	0.73
PIGBOS	O00483	NDUA4	1|1|0	2	0.67	3	1|1|0	0	0	0	0	0	-3.3	1	0.73
PIGBOS	Q14669	TRIPC	1|1|0	2	0.67	3	0|0|0	0	0	0	0	0	-1.26	6.67	0.73
PIGBOS	P67812	SC11A	1|0|0	1	0.33	3	0|0|0	0	0	0	0	0	-1.26	3.33	0.73
PIGBOS	Q96BM1	ANKR9	1|0|0	1	0.33	3	0|0|0	0	0	0	0	0	-1.26	3.33	0.73
PIGBOS	O00487	PSDE	1|0|0	1	0.33	3	0|0|0	0	0	0	0	0	-1.26	3.33	0.73
PIGBOS	P05455	LA	1|0|0	1	0.33	3	0|0|0	0	0	0	0	0	-1.26	3.33	0.73
PIGBOS	Q2PZI1	D19L1	25|16|19	60	20	3	18|12|14	0	0	0	0	0	-29.3	1.36	0.72
PIGBOS	Q9UQE7	SMC3	1|0|0	1	0.33	3	0|0|0	0	0	0	0	0	-1.26	3.33	0.73
PIGBOS	Q8WUA4	TF3C2	1|0|0	1	0.33	3	1|0|0	0	0	0	0	0	-2.06	1	0.73
PIGBOS	P19404	NDUV2	1|0|0	1	0.33	3	0|0|0	0	0	0	0	0	-1.26	3.33	0.73
PIGBOS	O75821	EIF3G	1|1|0	2	0.67	3	1|0|0	0	0	0	0	0	-2.06	2	0.73
PIGBOS	Q7L0Y3	TM10C	1|0|0	1	0.33	3	0|0|0	0	0	0	0	0	-1.26	3.33	0.73
PIGBOS	Q14684	RRP1B	1|0|0	1	0.33	3	0|0|0	0	0	0	0	0	-1.26	3.33	0.73
PIGBOS	P42704	LPPRC	1|0|0	1	0.33	3	0|0|0	0	0	0	0	0	-1.26	3.33	0.73
PIGBOS	P16403	H12	13|13|9	35	11.67	3	10|7|10	0	0	0	0	0	-19.48	1.3	0.72
PIGBOS	Q8NHM4	TRY6	1|1|0	2	0.67	3	2|2|0	0	0	0	0	0	-5.85	0.5	0.73
PIGBOS	P63241	IF5A1	1|0|0	1	0.33	3	1|0|0	0	0	0	0	0	-2.06	1	0.73
PIGBOS	Q9UHB6	LIMA1	1|0|0	1	0.33	3	0|0|0	0	0	0	0	0	-1.26	3.33	0.73
PIGBOS	Q9UM54	MYO6	1|0|0	1	0.33	3	0|0|0	0	0	0	0	0	-1.26	3.33	0.73
PIGBOS	Q8N766	EMC1	1|0|0	1	0.33	3	0|0|0	0	0	0	0	0	-1.26	3.33	0.73
PIGBOS	P34931	HS71L	8|4|6	18	6	3	7|6|6	0	0	0	0	0	-17.6	0.95	0.72
PIGBOS	O00268	TAF4	20|7|8	35	11.67	3	15|11|8	0	0	0	0	0	-31.35	1.03	0.72
PIGBOS	O94973	AP2A2	1|0|0	1	0.33	3	0|0|0	0	0	0	0	0	-1.26	3.33	0.73
PIGBOS	O00264	PGRC1	1|1|0	2	0.67	3	0|0|0	0	0	0	0	0	-1.26	6.67	0.73
PIGBOS	Q9UHB9	SRP68	1|1|1	3	1	3	0|0|0	0	0	0	0	0	1.25	10	0.73
PIGBOS	Q9UGP8	SEC63	1|0|0	1	0.33	3	0|0|0	0	0	0	0	0	-1.26	3.33	0.73
PIGBOS	P05387	RLA2	15|11|8	34	11.33	3	8|5|9	0	0	0	0	0	-15.05	1.55	0.69
PIGBOS	Q9UIG0	BAZ1B	1|0|0	1	0.33	3	0|0|0	0	0	0	0	0	-1.26	3.33	0.73
PIGBOS	Q5VSL9	STRP1	1|0|0	1	0.33	3	0|0|0	0	0	0	0	0	-1.26	3.33	0.73
PIGBOS	P63261	ACTG	94|57|48	199	66.33	3	45|33|69	0	0	0	0	0	-103.03	1.35	0.73
PIGBOS	P35908	K22E	56|24|14	94	31.33	3	30|26|21	0	0	0	0	0	-73.7	1.22	0.72
PIGBOS	P40937	RFC5	1|0|0	1	0.33	3	0|0|0	0	0	0	0	0	-1.26	3.33	0.73
PIGBOS	Q9BQA1	MEP50	128|95|102	325	108.33	3	106|80|102	0	0	0	0	0	-201.11	1.13	0.73
PIGBOS	P15924	DESP	1|0|0	1	0.33	3	1|0|0	0	0	0	0	0	-2.06	1	0.73
PIGBOS	Q9NVH1	DJC11	1|0|0	1	0.33	3	0|0|0	0	0	0	0	0	-1.26	3.33	0.73
PIGBOS	Q9NRP0	OSTC	1|0|0	1	0.33	3	0|0|0	0	0	0	0	0	-1.26	3.33	0.73
PIGBOS	Q9UH92	MLX	1|0|0	1	0.33	3	1|0|0	0	0	0	0	0	-2.06	1	0.73
PIGBOS	Q96RN1	S26A8	1|0|0	1	0.33	3	0|0|0	0	0	0	0	0	-1.26	3.33	0.73
PIGBOS	O76094	SRP72	1|0|0	1	0.33	3	0|0|0	0	0	0	0	0	-1.26	3.33	0.73
PIGBOS	O95299	NDUAA	1|0|0	1	0.33	3	1|0|0	0	0	0	0	0	-2.06	1	0.73
PIGBOS	Q9Y6Y1	CMTA1	1|0|0	1	0.33	3	0|0|0	0	0	0	0	0	-1.26	3.33	0.73
PIGBOS	Q8NHQ1	CEP70	1|0|0	1	0.33	3	1|1|0	0	0	0	0	0	-3.3	0.5	0.73
PIGBOS	Q9Y277	VDAC3	5|6|4	15	5	3	5|2|5	0	0	0	0	0	-9.11	1.25	0.7
PIGBOS	P84103	SRSF3	5|4|2	11	3.67	3	5|3|2	0	0	0	0	0	-9.75	1.1	0.69
PIGBOS	O96000	NDUBA	1|1|0	2	0.67	3	0|0|0	0	0	0	0	0	-1.26	6.67	0.73
PIGBOS	Q9BSD7	NTPCR	1|0|0	1	0.33	3	0|0|0	0	0	0	0	0	-1.26	3.33	0.73
PIGBOS	Q9GZV4	IF5A2	1|0|0	1	0.33	3	1|0|0	0	0	0	0	0	-2.06	1	0.73
PIGBOS	Q9UNX4	WDR3	1|0|0	1	0.33	3	0|0|0	0	0	0	0	0	-1.26	3.33	0.73
PIGBOS	P98175	RBM10	57|29|23	109	36.33	3	46|19|37	0	0	0	0	0	-88.23	1.07	0.73
PIGBOS	O14579	COPE	1|0|0	1	0.33	3	0|0|0	0	0	0	0	0	-1.26	3.33	0.73
PIGBOS	Q9H9J2	RM44	1|0|0	1	0.33	3	0|0|0	0	0	0	0	0	-1.26	3.33	0.73
PIGBOS	P37108	SRP14	1|0|0	1	0.33	3	0|0|0	0	0	0	0	0	-1.26	3.33	0.73
PIGBOS	O00231	PSD11	1|1|0	2	0.67	3	0|0|0	0	0	0	0	0	-1.26	6.67	0.73
PIGBOS	O00232	PSD12	1|1|0	2	0.67	3	0|0|0	0	0	0	0	0	-1.26	6.67	0.73
