# Supplementary material for: Regulation of the ER stress response by a mitochondrial microprotein
Source: Nat Commun. 2019 Oct 25;10:4883. doi: 10.1038/s41467-019-12816-z (PMC6814811; doi:10.1038/s41467-019-12816-z)
Supplement: Supplementary file 4 — Source Data [file 41467_2019_12816_MOESM4_ESM.xlsx]

## Sheet: Fig. 4a
		Sec61b-mCherry	Split GFP	Tom20
	0	0.0125474	0.0092543	0.00600147
	0.0425	0.0121101	0.00559206	0.0055673
	0.085	0.00535487	0.00738438	0.00304491
	0.1275	0.0114587	0.011712	0.000917924
	0.17001	0.0135607	0.0124785	0
	0.21251	0	0.00733536	0.00330872
	0.25501	0.00547748	0.00198883	0.0128516
	0.29751	0.0964969	9.75809e-05	0.0213837
	0.34001	0.321972	0	0.0238667
	0.38251	0.633412	0.0048037	0.0237293
	0.42502	0.894319	0.0630245	0.0268232
	0.46752	1	0.269498	0.0508723
	0.51002	0.96619	0.592348	0.109261
	0.55252	0.868533	0.877346	0.220677
	0.59502	0.749444	1	0.390415
	0.63752	0.611718	0.941163	0.596315
	0.68003	0.458625	0.752066	0.792214
	0.72253	0.273877	0.508116	0.938002
	0.76503	0.111575	0.270313	1
	0.80753	0.0382419	0.0955439	0.974167
	0.85003	0.0688703	0.0246172	0.878988
	0.89253	0.152684	0.0123683	0.745613
	0.93504	0.197564	0.025652	0.616822
	0.97754	0.190531	0.0333518	0.524744
	1.02004	0.178203	0.0308001	0.480942
	1.06254	0.214626	0.0271842	0.474869
	1.10504	0.266026	0.0281196	0.472966
	1.14754	0.263556	0.0302283	0.458853
	1.19005	0.199263	0.033807	0.429521

## Sheet: Fig. 4d
	Mock	FL	∆C
	2214	9534	2687
	2102	8723	3011
	2207	9924	2790

## Sheet: Fig. 4e
	Mock	VAPB/PTPIP51
	3052.5	4174.5
	3124.5	4129.5
	2060.5	3197.5
	2031.5	3558.5
	2030.5	3279.5

## Sheet: Fig. 5b
	WT	PIGBOS KO
	0.003715	0.017525
	0.035119	0.048539
	0.007368	0.005299
	0.003465	0.011869
	0.016384	0.016328
	0.008347	0.009261
	0.002098	0.022799
	0.021468	0.042287
	0.018297	0.017512
	0.047405	0.012374
	0.020032	0.010849
	0.012636	0.021426
	0.013811	0.020482
	0.010197	0.014563
	0.061711	0.014453
	0.011617	0.022975
	0.018768	0.02349
	0.010423	0.031898
	0.023833	0.054603
	0.027125	0.040633
	0.009084	0.022205
	0.01098	0.016303
	0.013338	0.012109
	0.010663	0.008082
	0.005215	0.032844
	0.033801	0.072004
	0.060641	0.010509
	0.019207	0.001586
	0.025123	0.011031
	0.010256	0.014415
	0.010864	0.013379
	0.021807	0.010338
	0.00962	0.011613
	0.005436	0.010043
	0.007779	0.011104
	0.024547	0.026246
	0.011577	0.054287
	0.034244	0.017097
	0.053394	0.003462
	0.01841	0.009586
	0.038006	0.009919
	0.069913	0.008222
	0.016319	0.020038
		0.029073
		0.049915
		0.018666
		0.017174
		0.029288
		0.001566
		0.019089
		0.015405
		0.006898
		0.012601
		0.019751
		0.006196
		0.017431
		0.013575
		0.018489
		0.028306
		0.017515
		0.020526
		0.018756

## Sheet: Fig. 6c
	Tunicamycin (µg/mL)	Neg. Ctrl. siRNA			PIGBOS siRNA			PIGBOS siRNA rescue
	0	0.952584	0.830376	1.21709	1.03989	1.08711	0.873153	0.791478	1.27347	0.935199
	0.05	1.66206	2.56812	1.95766	6.49176	4.7246	5.15197	4.41399	3.23396	4.58966
	0.1	4.12064	4.35444	5.13586	11.5259	9.81288	9.49639	8.33526	8.66984	8.95842
	0.25	12.4427	11.239	12.5348	21.735	17.6319	20.9096	17.4781	16.6778	15.6112
	0.5	21.9875	19.4911	16.3002	26.0999	26.9727	26.9927	18.7661	21.4826	17.1774

## Sheet: Fig. 6d
		No TM treatment						TM treatment
		Neg. Ctrl. siRNA			PIGBOS siRNA			Neg. Ctrl. siRNA			PIGBOS siRNA
	ERdj4	1.03526	0.817902	1.18099	0.928731	0.954842	1.12766	1.59107	1.95884	1.89212	6.24774	7.69186	6.33495
	EDEM1	0.926588	0.97942	1.10191	1.01396	0.959264	1.02811	1.50525	2.04202	1.61328	4.72397	7.46426	5.50217
	HYOU1	1.08673	0.939523	0.97942	0.835088	1.01396	1.18099	3.68075	4.53154	4.59479	11.4716	11.3924	8.9383
	GRP78	1.1487	0.959264	0.907519	0.82169	0.911722	1.33484	5.89708	5.9794	5.20537	19.9272	25.753	18.8523
	ERO1LB	1.35347	0.82169	0.899171	0.750886	0.874583	1.52274	3.45017	3.8282	3.00355	10.1027	6.30574	6.99666
	CHOP	1.06683	0.903335	1.03766	0.97716	0.911722	1.12246	5.07474	5.36409	4.29701	12.1819	14.5876	12.1819

## Sheet: Fig. 6e
	Thapsigargin (µM)	Neg. Ctrl. siRNA			PIGBOS siRNA
	0	1.17377	0.961384	0.864843	1.09017	0.944509	0.965318
	0.1	2.24743	2.32189	2.25984	7.08722	7.49044	7.04941
	0.5	2.92512	2.43561	2.33118	7.82344	7.48929	7.0469

## Sheet: Fig. 6g
	Thapsigargin (nM)	Neg. Ctrl. siRNA						PIGBOS siRNA
	0	0.967901	1.02469	0.97037	1.02716	0.977778	1.0321	0.98977	0.997442	0.999361	1.00128	1.00703	1.00511
	5	0.797531	0.866667	0.8	0.869136	0.804938	0.874074	0.859335	0.851662	0.867008	0.859335	0.870844	0.863171
	25	0.703704	0.74321	0.706173	0.745679	0.711111	0.745679	0.529412	0.502557	0.533248	0.506394	0.539003	0.508312
	100	0.674074	0.664198	0.679012	0.669136	0.681481	0.669136	0.420077	0.41624	0.420077	0.418159	0.423913	0.421995
	500	0.617284	0.627161	0.622222	0.632099	0.627161	0.632099	0.393222	0.374041	0.397059	0.375959	0.398977	0.375959
	1000	0.62963	0.674074	0.639506	0.676543	0.641975	0.679012	0.374041	0.349105	0.375959	0.351023	0.377877	0.351023

## Sheet: Supplementary Fig. 13b
		Neg. Ctrl. siRNA			PIGBOS siRNA
	HEK293	1.19472	0.943874	0.886791	0.121301	0.235969	0.161171
	U2OS	1.01162	1.28937	0.766664	0.129109	0.177595	0.17515

## Sheet: Supplementary Fig. 13d
	Tunicamycin (µg/mL)	Neg. Ctrl. siRNA			PIGBOS siRNA
	0	0.82932	0.779165	1.54756	0.790041	1.16473	1.08673
	0.1	1.03526	0.602904	0.795536	0.712025	0.757858	0.965936
	0.25	0.895025	0.817902	1.1487	2.69447	2.82843	3.31728
	0.5	2.17347	1.69349	2.41162	4.78991	4.19887	4.99332
	1	4.25748	3.605	4.37717	9.12611	11.9588	13.0864
	2	4.89056	4.50023	9.25351	22.1618	21.4068	29.8571

[truncated: 14 more sheets: Supplementary Fig. 14a, Supplementary Fig. 14b, Supplementary Fig. 15c, Supplementary Fig. 15d, Supplementary Fig. 16a, Supplementary Fig. 16b, Supplementary Fig. 17a, Supplementary Fig. 17c, Supplementary Fig. 17d, Supplementary Fig. 18a, Supplementary Fig. 18b, Supplementary Fig. 20a, Supplementary Fig. 20b, Supplementary Fig. 20c]
